# Supplementary material for: Limiting motorboat noise on coral reefs boosts fish reproductive success
Source: Nat Commun. 2022 May 20;13:2822. doi: 10.1038/s41467-022-30332-5 (PMC9123000; doi:10.1038/s41467-022-30332-5)
Supplement: Supplementary file 4 — Source Data [file 41467_2022_30332_MOESM4_ESM.xlsx]

## Sheet: Figure 1A
Site	Treatment	Number of nests hatching young	Number of pairs with offspring still around nest at end of season
B	Limited boating	8	5
G	Limited boating	17	9
S	Limited boating	21	16
C	Busy boating	13	2
L	Busy boating	16	8
M	Busy boating	11	5
	Treatment	Number of nests hatching young	Number of pairs with offspring still around nest at end of season
	Limited boating	46	30
	Busy boating	40	15

## Sheet: Figure 1B
Count date	Hatchday	Number of nests within 5m	Treatment (A = limited boating, B = busy boating)	age (days)	Site	nest.id	larvae	deaths	deaths.lives	Censor	start.count	survival
	2	0	A	3	B	B1	194	41	41	1	235	82.5532
	2	0	A	9	B	B1	182	12	12	1	235	77.4468
	2	0	A	13	B	B1	169	13	13	1	235	71.9149
	2	0	A	17	B	B1	155	14	14	1	235	65.9574
	2	0	A	24	B	B1	134	21	21	1	235	57.0213
2018-06-26	2	0	A	33	B	B1	0	134	134	1	235	0
	3	1	A	12	B	B2	134	2	2	1	135	99.2593
	3	1	A	23	B	B2	118	17	17	1	135	87.4074
	3	1	A	65	B	B2	35	83	83	1	135	25.9259
30.12.17	3	1	A	67	B	B2	25	10	10	1	135	18.5185
7.1.18	3	1	A	75	B	B2	21	4	4	1	135	15.5556
7.1.18	3	1	A	75	B	B2	21		21	0	135	15.5556
	5	0	A	3	B	B3	0	13	13	1	13	0
	14	0	A	5	B	B5	80	59	59	1	139	57.554
	14	0	A	12	B	B5	37	43	43	1	139	26.6187
	14	0	A	16	B	B5	30	7	7	1	139	21.5827
2018-06-26	14	0	A	21	B	B5	14	16	16	1	139	10.0719
	14	0	A	25	B	B5	0	14	14	1	139	0
	18	0	A	4	B	B7	0	68	68	1	68	0
	2	1	A	9	G	G1	40	6	6	1	46	86.9565
	2	1	A	12	G	G1	35	5	5	1	46	76.087
	2	1	A	16	G	G1	22	13	13	1	46	47.8261
	2	1	A	20	G	G1	0	22	22	1	46	0
	17	0	A	7	G	G10	75	57	57	1	132	56.8182
	17	0	A	20	G	G10	0	75	75	1	132	0
2018-08-09	33	0	A	18	G	G12	0	110	110	1	110	0
7.1.18	67	0	A	11	G	G13	45	55	55	1	100	45
7.1.18	67	0	A	11	G	G13	45		45	0	100	45
7.1.18	75	0	A	3	G	G14	70	-25	70	0	70	100
7.1.18	67	0	A	11	G	G15	22	88	88	1	110	20
7.1.18	67	0	A	11	G	G15	22		22	0	110	20
8.8.18	2	0	A	9	G	G2	38	21	21	1	59	64.4068
8.8.18	2	0	A	12	G	G2	29	9	9	1	59	49.1525
8.8.18	2	0	A	32	G	G2	28	1	1	1	59	47.4576
	2	0	A	62	G	G2	38	8	8	1	59	64.4068
	2	0	A	66	G	G2	8	30	30	1	59	13.5593
7.1.18	2	0	A	76	G	G2	10	4	4	1	59	16.9492
7.1.18	2	0	A	76	G	G2	10		10	0	59	16.9492
	17	1	A	5	G	G3.8.11.17	0	32	32	1	32	0
	14	0	A	8	G	G6	0	213	213	1	213	0
	17	0	A	7	G	G7	114	57	57	1	171	66.6667
	17	0	A	12	G	G7	99	15	15	1	171	57.8947
	17	0	A	27	G	G7	84	16	16	1	171	49.1228
	17	0	A	47	G	G7	52	32	32	1	171	30.4094
	17	0	A	51	G	G7	0	52	52	1	171	0
30.12.17	17	0	A	53	G	G7	10	-10	10	0	171	5.84795
	2	0	A	5	S	S1	89	61	61	1	150	59.3333
	2	0	A	11	S	S1	68	22	22	1	150	45.3333
	2	0	A	14	S	S1	63	5	5	1	150	42
	2	0	A	21	S	S1	61	2	2	1	150	40.6667
	2	0	A	26	S	S1	58	3	3	1	150	38.6667
	2	0	A	62	S	S1	6	52	52	1	150	4
	2	0	A	66	S	S1	4	2	2	1	150	2.66667
7.1.18	2	0	A	76	S	S1	5	0	5	0	150	3.33333
	21	0	A	29	S	S10	0	123	123	1	123	0
	21	0	A	7	S	S11	24	27	27	1	51	47.0588
	21	0	A	12	S	S11	0	24	24	1	51	0
	22	0	A	42	S	S12	30	107	107	1	137	21.8978
30.12.17	22	0	A	48	S	S12	13	17	17	1	137	9.48905
7.1.18	22	0	A	56	S	S12	40	-27	40	0	137	29.1971
30.12.17	69	0	A	1	S	S19	11	29	29	1	11	100
31.12.17	69	0	A	2	S	S19	9	2	2	1	11	81.8182
2.1.18	69	0	A	4	S	S19	8	1	1	1	11	72.7273
5.1.18	69	0	A	7	S	S19	0	8	8	1	11	0
	2	0	A	7	S	S2	63	10	10	1	73	86.3014
	2	0	A	11	S	S2	61	2	2	1	73	83.5616
	2	0	A	21	S	S2	58	3	3	1	73	79.4521
	2	0	A	26	S	S2	53	5	5	1	73	72.6027
	2	0	A	62	S	S2	30	23	23	1	73	41.0959
30.12.17	2	0	A	68	S	S2	34	6	6	1	73	46.5753
7.1.18	2	0	A	76	S	S2	25	9	9	1	73	34.2466
7.1.18	2	0	A	76	S	S2	25		25	0	73	34.2466
2018-08-13	2	0	A	21	S	S3	84	8	8	1	92	91.3043
	2	0	A	62	S	S3	25	59	59	1	92	27.1739
30.12.17	2	0	A	68	S	S3	20	10	10	1	92	21.7391
7.1.18	2	0	A	76	S	S3	30	-10	30	0	92	32.6087
2018-08-13	3	0	A	20	S	S4	173	28	28	1	201	86.0697
2018-08-13	3	0	A	20	S	S4	173		173	0	201	86.0697
	3	0	A	6	S	S5	99	11	11	1	110	90
	3	0	A	10	S	S5	88	11	11	1	110	80
	3	0	A	14	S	S5	84	4	4	1	110	76.3636
	3	0	A	19	S	S5	73	11	11	1	110	66.3636
	3	0	A	24	S	S5	70	3	3	1	110	63.6364
	3	0	A	61	S	S5	45	25	25	1	110	40.9091
	3	0	A	63	S	S5	38	7	7	1	110	34.5455
30.12.17	3	0	A	67	S	S5	35	3	3	1	110	31.8182
7.1.18	3	0	A	75	S	S5	50	-15	50	0	110	45.4545
	4	0	A	5	S	S6	131	19	19	1	150	87.3333
	4	0	A	9	S	S6	109	22	22	1	150	72.6667
	4	0	A	13	S	S6	77	32	32	1	150	51.3333
	4	0	A	24	S	S6	24	53	53	1	150	16
30.12.17	4	0	A	66	S	S6	17	8	8	1	150	11.3333
7.1.18	4	0	A	74	S	S6	20	-3	20	0	150	13.3333
2018-08-13	6	0	A	20	S	S7	128	13	13	1	141	90.7801
	6	0	A	62	S	S7	56	72	72	1	141	39.7163
	6	0	A	62	S	S7	56		56	0	141	39.7163
	16	0	A	7	S	S8	116	55	55	1	171	67.8363
	16	0	A	12	S	S8	41	75	75	1	171	23.9766
2018-08-13	16	0	A	21	S	S8	17	24	24	1	171	9.94152
2018-08-13	16	0	A	34	S	S8	2	15	15	1	171	1.16959
2018-08-13	16	0	A	50	S	S8	0	2	2	1	171	0
	1	0	B	10	C	C1	107	8	8	1	115	93.0435
	1	0	B	13	C	C1	74	33	33	1	115	64.3478
	1	0	B	64	C	C1	30	82	82	1	115	26.087
7.1.18	1	0	B	77	C	C1	10	35	35	1	115	8.69565
7.1.18	1	0	B	77	C	C1	10		10	0	115	8.69565
2018-08-07	21	0	B	8	C	C10	113	26	26	1	139	81.295
2018-08-07	21	0	B	14	C	C10	0	113	113	1	139	0
7.1.18	77	0	B	1	C	C12	17	38	38	1	17	30.9091
	77	0	B	9	C	C12	0	17	17	1	17	0
	2	0	B	8	C	C2	171	123	123	1	294	58.1633
	2	0	B	20	C	C2	0	219	219	1	294	0
2018-08-07	2	0	B	3	C	C3	0	120	120	1	120	0
2018-08-13	2	0	B	3	C	C3b	0	89	89	1	89	0
2018-08-13	4	0	B	20	C	C4	0	120	120	1	120	0
	3	0	B	8	C	C6	157	0	0	1	157	100
	3	0	B	21	C	C6	0	157	157	1	157	0
	4	0	B	6	C	C7	102	27	27	1	129	79.0698
	4	0	B	7	C	C7	95	7	7	1	129	73.6434
	4	0	B	13	C	C7	0	95	95	1	129	0
	4	0	B	6	C	C8	114	52	52	1	166	68.6747
	4	0	B	10	C	C8	108	15	15	1	166	65.0602
	4	0	B	20	C	C8	67	41	41	1	166	40.3614
	4	0	B	25	C	C8	0	67	67	1	166	0
	4	0	B	7	C	C9	86	19	19	1	105	81.9048
	4	0	B	18	C	C9	0	86	86	1	105	0
	2	0	B	7	L	L1	167	7	7	1	174	95.977
	2	0	B	11	L	L1	157	10	10	1	174	90.2299
	2	0	B	15	L	L1	153	4	4	1	174	87.931
	2	0	B	20	L	L1	143	10	10	1	174	82.1839
	2	0	B	26	L	L1	0	143	143	1	174	0
	22	0	B	42	L	L10	85	105	105	1	190	44.7368
	22	0	B	46	L	L10	60	25	25	1	190	31.5789
30.12.17	22	0	B	48	L	L10	50	10	10	1	190	26.3158
11.1.18	22	0	B	60	L	L10	6	44	44	1	190	3.15789
11.1.18	22	0	B	60	L	L10	6		6	0	190	3.15789
2018-08-10	22	0	B	5	L	L11	73	14	14	1	87	83.908
2018-08-10	22	0	B	26	L	L11	0	73	73	1	87	0
	26	0	B	38	L	L12	50	69	69	1	119	32.6797
	26	0	B	42	L	L12	35	15	15	1	119	22.8758
30.12.17	26	0	B	44	L	L12	35	0	35	0	119	22.8758
	26	0	B	38	L	L13	20	132	132	1	152	13.1579
11.1.18	26	0	B	56	L	L13	0	24	24	1	152	0
	29	0	B	19	L	L14	0	104	104	1	104	0
2018-08-10	26	0	B	20	L	L15	39	9	9	1	48	81.25
	26	0	B	38	L	L15	32	7	7	1	48	66.6667
11.1.18	26	0	B	56	L	L15	2	32	32	1	48	4.16667
11.1.18	26	0	B	56	L	L15	2		2	0	48	4.16667
	2	0	B	11	L	L2	157	6	6	1	157	100
	2	0	B	15	L	L2	146	11	11	1	157	92.9936
	2	0	B	20	L	L2	120	26	26	1	157	76.4331
	2	0	B	25	L	L2	66	54	54	1	157	42.0382
	2	0	B	45	L	L2	0	66	66	1	157	0
2018-08-09	4	0	B	4	L	L3	73	14	14	1	87	83.908
2018-08-09	4	0	B	21	L	L3	61	12	12	1	87	70.1149
	4	0	B	60	L	L3	17	44	44	1	87	19.5402
	4	0	B	64	L	L3	17	0	17	0	87	19.5402
	16	0	B	12	L	L6	110	42	42	1	152	72.3684
2018-08-10	16	0	B	21	L	L6	86	24	24	1	152	56.5789
	16	0	B	48	L	L6	12	74	74	1	152	7.89474
	16	0	B	52	L	L6	9	3	3	1	152	5.92105
30.12.17	16	0	B	54	L	L6	9	0	9	0	152	5.92105
	16	1	B	7	L	L7	36	106	106	1	142	25.3521
	16	1	B	9	L	L7	0	36	36	1	142	0
	16	0	B	7	L	L8	118	18	18	1	136	86.7647
	16	0	B	12	L	L8	94	24	24	1	136	69.1176
	16	0	B	41	L	L8	0	94	94	1	136	0
	2	0	B	62	M	M1	115	97	97	1	212	54.2453
	2	0	B	66	M	M1	100	15	15	1	212	47.1698
30.12.17	2	0	B	68	M	M1	85	15	15	1	212	40.0943
7.1.18	2	0	B	76	M	M1	5	80	80	1	212	2.35849
	2	0	B	78	M	M1	0	5	5	1	212	0
	47	0	B	17	M	M10	95	52	52	1	147	64.6259
30.12.17	47	0	B	23	M	M10	95	5	5	1	147	64.6259
7.1.18	47	0	B	31	M	M10	90	5	5	1	147	61.2245
7.1.18	47	0	B	31	M	M10	90		90	0	147	61.2245
7.1.18	75	0	B	3	M	M11	75	15	75	0	75	100
	3	0	B	14	M	M2	0	120	120	1	120	0
	4	1	B	2	M	M3	17	168	168	1	185	9.18919
	4	1	B	3	M	M3	0	17	17	1	185	0
	5	0	B	12	M	M4	0	136	136	1	136	0
	5	0	B	6	M	M6	89	66	66	1	155	57.4194
	5	0	B	10	M	M6	59	30	30	1	155	38.0645
	5	0	B	15	M	M6	53	6	6	1	155	34.1935
	5	0	B	21	M	M6	35	18	18	1	155	22.5806
	5	0	B	25	M	M6	30	5	5	1	155	19.3548
	5	0	B	29	M	M6	0	30	30	1	155	0
	18	0	B	8	M	M7	158	50	50	1	208	75.9615
	18	0	B	46	M	M7	25	133	133	1	208	12.0192
	18	0	B	50	M	M7	15	10	10	1	208	7.21154
30.12.17	18	0	B	52	M	M7	12	3	3	1	208	5.76923
7.1.18	18	0	B	60	M	M7	2	10	10	1	208	0.961538
7.1.18	18	0	B	60	M	M7	2		2	0	208	0.961538
	18	0	B	8	M	M8	168	54	54	1	222	75.6757
	18	0	B	46	M	M8	5	163	163	1	222	2.25225
	18	0	B	50	M	M8	2	3	3	1	222	0.900901
30.12.17	18	0	B	52	M	M8	0	2	2	1	222	0

## Sheet: Figure 1C
nest.id	Treatment	Age	weight	fish	Site	day.from.start	standard.l	total.l
C11	Limited boating	2	0.0028	1	C	75	5.074
C11	Limited boating	2	0.0033	2	C	75	4.967	5.958
C11	Limited boating	2	0.0028	3	C	75	5.239
C11	Limited boating	2	0.0027	4	C	75	6.618
C11	Limited boating	2	0.0033	5	C	75	6.526
C11	Limited boating	2	0.0031	6	C	75	6.729
C11	Limited boating	2	0.003	7	C	75	6.902
C7	Limited boating	2	0.0056		C	4	6.34	7.29
C7	Limited boating	2	0.0052		C	4	6.59	7.48
C7	Limited boating	2	0.0046		C	4	6.1	6.8
C7	Limited boating	2	0.0052		C	4	6.11	7.04
C7	Limited boating	2	0.0048		C	4	6.46	7.2
C7	Limited boating	2	0.0057		C	4	6.35	7.13
C7	Limited boating	2	0.0044		C	4	5.87	6.87
C7	Limited boating	2	0.0044		C	4	6.59	7.58
C7	Limited boating	2	0.0057		C	4	6.49	7.56
C7	Limited boating	2	0.0052		C	4	6.52	7.55
C8	Limited boating	2	0.0031		C	4	4.81	5.48
C8	Limited boating	2	0.0032		C	4	4.86	5.64
C8	Limited boating	2	0.0036		C	4	4.7	5.3
C8	Limited boating	2	0.0042		C	4	5.32	5.96
C8	Limited boating	2	0.0037		C	4	4.95	5.69
C8	Limited boating	2	0.0037		C	4	5.02	5.72
C8	Limited boating	2	0.0035		C	4	5.05	5.69
C8	Limited boating	2	0.0034		C	4	4.66	4.99
C8	Limited boating	2	0.0031		C	4	5.14	5.62
C8	Limited boating	2	0.0034		C	4	4.8	5.44
C9	Limited boating	2	0.0054		C	4	6.11	6.88
C9	Limited boating	2	0.0043		C	4	5.43	6.18
C9	Limited boating	2	0.0051		C	4	5.75	6.52
C9	Limited boating	2	0.0042		C	4	5.73	6.64
C9	Limited boating	2	0.0045		C	4	5.39	5.84
C9	Limited boating	2	0.0041		C	4	5.63	6.38
C9	Limited boating	2	0.0043		C	4	5.59	6.11
C9	Limited boating	2	0.0035		C	4	5.97	6.86
C9	Limited boating	2	0.0041		C	4	5.29	6.1
C9	Limited boating	2	0.0046		C	4	5.14	6.02
L6	Limited boating	2	0.005		L	16	6.69647	7.8884
L6	Limited boating	2	0.0048		L	16	6.12932	7.33918
L6	Limited boating	2	0.0049		L	16	6.44724	7.6674
L6	Limited boating	2	0.0047		L	16	6.51439	7.62986
L6	Limited boating	2	0.0037		L	16	5.39421	6.47829
L6	Limited boating	2	0.0045		L	16	6.33008	7.39586
L6	Limited boating	2	0.0042		L	16	5.89649	7.17594
L6	Limited boating	2	0.0051		L	16	6.28584	7.24411
L7	Limited boating	2	0.0069		L	16	6.96988	8.21376
L7	Limited boating	2	0.0063		L	16	6.44713	7.8351
L7	Limited boating	2	0.0077		L	16	7.20288	8.58802
L7	Limited boating	2	0.0073		L	16	6.94582	8.00843
L7	Limited boating	2	0.0069		L	16	6.90487	8.38802
L8	Limited boating	2	0.0036		L	16	6.02502	7.09554
L8	Limited boating	2	0.0058		L	16	6.88514	8.18604
L8	Limited boating	2	0.0052		L	16	6.57597	7.86181
L8	Limited boating	2	0.0045		L	16	6.44985	7.55799
L8	Limited boating	2	0.0051		L	16	6.57055	7.61632
L8	Limited boating	2	0.0055		L	16	6.71053	7.96853
M11	Limited boating	2	0.0037	1	M	75	7.667
M11	Limited boating	2	0.0034	2	M	75	7.092
M11	Limited boating	2	0.0038	3	M	75	7.392
M11	Limited boating	2	0.0036	4	M	75	7.028
M11	Limited boating	2	0.0038	5	M	75	7.506
M11	Limited boating	2	0.0041	6	M	75	7.939
M7	Limited boating	1	0.0051		M	18	6.91836	8.17084
M7	Limited boating	1	0.005		M	18	6.91622	8.29011
M7	Limited boating	1	0.0056		M	18	7.02482	8.28028
M7	Limited boating	1	0.0059		M	18	6.84048	7.86868
M7	Limited boating	1	0.0058		M	18	6.59152	7.52562
M7	Limited boating	1	0.0053		M	18	6.8439	7.79736
M7	Limited boating	1	0.0054		M	18	6.93806	8.17582
M7	Limited boating	1	0.0052		M	18	6.28426	7.53898
M7	Limited boating	1	0.0047		M	18	6.63587	8.03971
M7	Limited boating	1	0.0044		M	18	6.0188	7.35358
M7	Limited boating	1	0.0048		M	18	6.58856	7.87148
M8	Limited boating	1	0.0061		M	18	7.53825	8.69041
M8	Limited boating	1	0.0072		M	18	7.70637	8.92829
M8	Limited boating	1	0.0067		M	18	7.6386	8.76955
L6	Limited boating	12	0.017		L	16	9.7	11.12
L6	Limited boating	12	0.0152		L	16	9.17	10.53
L6	Limited boating	12	0.0066		L	16	7.12	8.32
L6	Limited boating	12	0.0128		L	16	8.89	10.36
L6	Limited boating	12	0.0166		L	16	9.56	11.3
L6	Limited boating	12	0.0122		L	16	8.78	10.3
L6	Limited boating	12	0.0136		L	16	8.94	10.56
L6	Limited boating	12	0.0191		L	16	9.58	11.55
L6	Limited boating	12	0.0138		L	16	8.72	10.18
L6	Limited boating	12	0.0093		L	16	7.74	8.96
M7	Limited boating	13	0.0349		M	18	10.93	12.92
M7	Limited boating	13	0.0372		M	18	10.8	12.71
M7	Limited boating	13	0.0372		M	18	11.22	13.41
M7	Limited boating	13	0.0355		M	18	10.59	12.51
M7	Limited boating	13	0.0387		M	18	11.06	13.09
M7	Limited boating	13	0.0362		M	18	10.76	12.73
M7	Limited boating	13	0.0409		M	18	11.22	13.18
M7	Limited boating	13	0.0366		M	18	11.04	13.06
M7	Limited boating	13	0.0375		M	18	10.79	12.71
M7	Limited boating	13	0.0264		M	18	10.64	12.47
M8	Limited boating	13	0.0589		M	18	13.04	15.37
M8	Limited boating	13	0.0603		M	18	13.4	16.2
M8	Limited boating	13	0.0592		M	18	13.8	16.12
M8	Limited boating	13	0.0605		M	18	13.79	16.66
M8	Limited boating	13	0.0553		M	18	13.58	16.39
M8	Limited boating	13	0.0538		M	18	13.32	15.68
M8	Limited boating	13	0.0579		M	18	13.3	15.76
M8	Limited boating	13	0.0554		M	18	13.21	15.91
M8	Limited boating	13	0.0539		M	18	13.11	15.44
M8	Limited boating	13	0.0521		M	18	12.78	15.36
C8	Limited boating	15	0.0406		C	4	11.9	14.38
C8	Limited boating	15	0.0416		C	4	12.7	14.9
C8	Limited boating	15	0.0424		C	4	12.17	14.49
C8	Limited boating	15	0.0399		C	4	11.82	13.8
C8	Limited boating	15	0.0346		C	4	11.39	13.43
C8	Limited boating	15	0.0409		C	4	12.05	14.42
C8	Limited boating	15	0.0314		C	4	11.42	13.31
C8	Limited boating	15	0.022		C	4	10.28	12.36
C8	Limited boating	15	0.0414		C	4	11.8	14.06
C8	Limited boating	15	0.0455		C	4	12.35	14.56
M7	Limited boating	53	0.8873	1			30.0925	36.2
M7	Limited boating	53	0.8319	2			29.9	34.7
M7	Limited boating	53	0.7723	3			29.3	34.8
M7	Limited boating	53	0.7625	4			28.95	33
M9	Limited boating	35	0.4434	1			23.5	27.6
M9	Limited boating	35	0.4581	2			24.6	29
M9	Limited boating	35	0.4508	3			24.4	28.8
M8	Limited boating	1	0.0082		M	18	7.52661	8.81274
M8	Limited boating	1	0.0061		M	18	7.65495	8.60095
M8	Limited boating	1	0.0058		M	18	7.50208	8.76661
M8	Limited boating	1	0.006		M	18	7.5523	8.78289
M8	Limited boating	1	0.0066		M	18	7.55347	8.93878
M8	Limited boating	1	0.0063		M	18	7.45908	8.71827
M8	Limited boating	1	0.0065		M	18	7.2117	8.48086
M8	Limited boating	1	0.0057		M	18	7.52277	8.78392
M8	Limited boating	1	0.0066		M	18	7.25907	8.51005
M8	Limited boating	1	0.0056		M	18	6.83044	7.97358
M8	Limited boating	1	0.0078		M	18	7.56002	8.92073
M8	Limited boating	1	0.0063		M	18	7.12052	8.51442
M8	Limited boating	1	0.0078		M	18	7.92557	9.18625
B5	Busy boating	2	0.0035		B	14	6.19822	7.37844
B5	Busy boating	2	0.0034		B	14	5.2676	6.42937
B5	Busy boating	2	0.0024		B	14	5.98333	7.05741
B5	Busy boating	2	0.0025		B	14	5.93363	6.64627
B5	Busy boating	2	0.0026		B	14	5.85749	6.98029
B5	Busy boating	2	0.0039		B	14	5.34161	6.44201
B5	Busy boating	2	0.0034		B	14	5.69283	6.70875
B7	Busy boating	1	0.003		B	18	5.28063	6.25666
B7	Busy boating	1	0.0034		B	18	6.23325	7.36606
B7	Busy boating	1	0.0039		B	18	5.80646	6.80578
B7	Busy boating	1	0.0047		B	18	5.8171	6.84821
B7	Busy boating	1	0.0037		B	18	5.97129	6.8618
B7	Busy boating	1	0.0035		B	18	5.47064	6.38866
B7	Busy boating	1	0.0036		B	18	5.73623	6.69932
B9	Busy boating	3	0.006		B	30	5.92325	7.04877
B9	Busy boating	3	0.0062		B	30	5.84191	6.69706
B9	Busy boating	3	0.0058		B	30	6.02474	7.05136
B9	Busy boating	3	0.0046		B	30	5.54691	6.63606
B9	Busy boating	3	0.0056		B	30	5.75723	6.611
B9	Busy boating	3	0.0059		B	30	5.73843	6.50567
B9	Busy boating	3	0.006		B	30	5.75933	6.88035
B9	Busy boating	3	0.006		B	30	5.82857	6.8327
B9	Busy boating	3	0.0055		B	30	5.86754	6.59096
B9	Busy boating	3	0.0057		B	30	5.55125	6.4064
B9	Busy boating	3	0.0054		B	30	5.68222	6.46165
G13	Busy boating	3	0.0191	1	G	67	9.30823	11.1559
G13	Busy boating	3	0.0198	2	G	67	9.61123	11.425
G13	Busy boating	3	0.0124	3	G	67	9.19199	11.059
G13	Busy boating	3	0.0199	4	G	67	9.426
G13	Busy boating	3	0.0176	5	G	67	9.074	10.761
G13	Busy boating	3	0.0192	6	G	67	9.91	11.603
G13	Busy boating	3	0.0194	7	G	67	9.855	11.622
G13	Busy boating	3	0.0208	8	G	67	10.233	12.067
G13	Busy boating	3	0.0202	9	G	67	10.006	11.473
G13	Busy boating	3	0.0151	10	G	67	8.959	10.44
G14	Busy boating	2	0.004	1	G	75	6.391
G14	Busy boating	2	0.0033	2	G	75	6.994
G14	Busy boating	2	0.0037	3	G	75	6.619
G6	Busy boating	2	0.0016		G	14	4.70214	5.64325
G6	Busy boating	2	0.0027		G	14	4.38358	5.23975
G6	Busy boating	2	0.0022		G	14	4.69535	5.43392
S11	Busy boating	3	0.0049		S	21	6.52823	7.57014
S11	Busy boating	3	0.0052		S	21	6.46639	7.71771
S11	Busy boating	3	0.0051		S	21	6.63288	7.83844
S11	Busy boating	3	0.0042		S	21	6.06975	7.12267
S11	Busy boating	3	0.006		S	21	6.7903	8.1801
S11	Busy boating	3	0.0051		S	21	6.59169	7.82362
S11	Busy boating	3	0.0051		S	21	6.5085	7.69999
S11	Busy boating	3	0.0053		S	21	6.41949	7.57079
S11	Busy boating	3	0.0053		S	21	6.66113	7.90975
S13	Busy boating	1	0.0034		S	26	6.36458	7.65693
S13	Busy boating	1	0.0036		S	26	6.14424	7.31939
S13	Busy boating	1	0.0035		S	26	5.8937	7.04171
S13	Busy boating	1	0.0035		S	26	6.07606	7.17187
S13	Busy boating	1	0.0041		S	26	5.92378	6.97883
S13	Busy boating	1	0.0039		S	26	5.80029	6.92192
S13	Busy boating	1	0.0035		S	26	5.99503	7.16682
S13	Busy boating	1	0.0041		S	26	6.07473	7.26999
S13	Busy boating	1	0.0035		S	26	5.76677	6.87988
S13	Busy boating	1	0.0037		S	26	5.73826	6.8065
S13	Busy boating	1	0.0042		S	26	6.02595	7.01491
S8	Busy boating	8	0.0067		S	16	6.07739	7.05354
S8	Busy boating	8	0.0074		S	16	6.07901	7.26375
S8	Busy boating	8	0.0081		S	16	5.92825	6.99572
S8	Busy boating	8	0.0069		S	16	5.77167	6.9692
S8	Busy boating	8	0.0053		S	16	5.37695	6.45764
S8	Busy boating	8	0.0051		S	16	5.18677	6.2108
S8	Busy boating	8	0.0073		S	16	5.85385	7.05384
S8	Busy boating	8	0.0069		S	16	5.70453	6.86684
S8	Busy boating	8	0.0058		S	16	5.36271	6.43472
S8	Busy boating	8	0.0071		S	16	5.80508	6.84231
S8	Busy boating	8	0.0055		S	16	5.33872	6.32129
B5	Busy boating	10	0.0128		B	14	6.97727	8.05536
B5	Busy boating	10	0.014		B	14	7.01918	8.2692
B5	Busy boating	10	0.0132		B	14	6.70993	7.93041
B5	Busy boating	10	0.0124		B	14	6.73892	7.85493
B5	Busy boating	10	0.0143		B	14	6.82425	7.99641
B5	Busy boating	10	0.0126		B	14	7.06482	8.19208
B5	Busy boating	10	0.0113		B	14	6.67004	7.81986
B5	Busy boating	10	0.0062		B	14	5.4792	6.59667
B5	Busy boating	10	0.0117		B	14	6.65709	7.86429
B5	Busy boating	10	0.0123		B	14	6.59044	7.9005
S11	Busy boating	10	0.0154		S	21	8.75	10.34
S11	Busy boating	10	0.0169		S	21	8.74	10.14
S11	Busy boating	10	0.0182		S	21	9.43	10.87
S11	Busy boating	10	0.0178		S	21	9.37	10.75
S11	Busy boating	10	0.0139		S	21	8.78	10.04
S11	Busy boating	10	0.0176		S	21	9.17	10.78
S11	Busy boating	10	0.0189		S	21	9.82	11.19
S11	Busy boating	10	0.0161		S	21	9.07	10.5
S11	Busy boating	10	0.0139		S	21	9.19	10.24
S6	Busy boating	14	0.0456		S	4	12.97	15.58
S6	Busy boating	14	0.0478		S	4	13.29	15.82
S6	Busy boating	14	0.0503		S	4	12.79	14.66
S6	Busy boating	14	0.0463		S	4	12.57	14.59
S6	Busy boating	14	0.0455		S	4	12.96	14.83
S6	Busy boating	14	0.0465		S	4	13.23	15.14
S6	Busy boating	14	0.0422		S	4	12.38	14.46
S6	Busy boating	14	0.0314		S	4	11.55	13.25
S6	Busy boating	14	0.0377		S	4	11.67	13.46
S6	Busy boating	14	0.0465		S	4	12.29	14.59
S6	Busy boating	14	0.0386		S	4	11.97	14.25
S8	Busy boating	15	0.0186		S	16	9.18	10.92
S8	Busy boating	15	0.0194		S	16	9.15	11.12
S8	Busy boating	15	0.0246		S	16	9.87	11.77
S8	Busy boating	15	0.0218		S	16	9.65	11.75
S8	Busy boating	15	0.0179		S	16	9.08	10.55
S8	Busy boating	15	0.0221		S	16	9.43	11.27
S8	Busy boating	15	0.0192		S	16	9.07	10.93
S8	Busy boating	15	0.0223		S	16	9.81	11.52
S8	Busy boating	15	0.0217		S	16	9.35	11.25
S8	Busy boating	15	0.0238		S	16	9.62	11.11
S8	Busy boating	15	0.0215		S	16	9.64	11.33
S8	Busy boating	15	0.0192		S	16	9.37	11.07
B5	Busy boating	17	0.0403		B	14	11.96	4.34
B5	Busy boating	17	0.0422		B	14	12.12	14.26
B5	Busy boating	17	0.0386		B	14	11.45	13.67
B5	Busy boating	17	0.0381		B	14	11.51	13.69
B5	Busy boating	17	0.0427		B	14	11.97	14.07
B5	Busy boating	17	0.0457		B	14	12.27	14.58
B5	Busy boating	17	0.04		B	14	11.66	13.61
B5	Busy boating	17	0.0364		B	14	11.53	13.53
S6	Busy boating	2	0.0062		S	4	6.23	6.84
S6	Busy boating	2	0.0065		S	4	5.93	6.5
S6	Busy boating	2	0.0063		S	4	7.04	7.79
S6	Busy boating	2	0.0043		S	4	7.02	7.73
S6	Busy boating	2	0.0043		S	4	6.56	7.37
S6	Busy boating	2	0.0059		S	4	6.6	7.31
S6	Busy boating	2	0.0066		S	4	5.65	6.36
S6	Busy boating	2	0.0053		S	4	5.57	6.33
G9	Busy boating	29	0.4965	1			25.3	29.6
G9	Busy boating	29	0.5231	2			26.4	30.5
G9	Busy boating	29	0.4941	3			25.4	29.7
G9	Busy boating	29	0.5278	4			26.7	30.3
G9	Busy boating	29	0.4484	5			24.5	29.4
G9	Busy boating	29	0.4402	6			25.2	28.7
G9	Busy boating	29	0.4842	7			25	30
S6	Busy boating	2	0.0044		S	4	4.98	7.77
S6	Busy boating	2	0.0053		S	4	6.63	7.27

## Sheet: Figure 1D
Treatment	Clutch	Age	Individual	Vial ID	Llength_mm	Dry Weight_mg
No boating	3	21	1	318	12.658	10.212
No boating	3	21	2	319	12.5728	10.004
No boating	3	21	3	320	11.289	7.103
No boating	3	21	4	321	12.1108	8.839
No boating	3	21	5	322	11.7126	8.145
No boating	3	21	6	323	11.1005	6.358
No boating	3	21	7	324	11.333	7.142
No boating	3	21	8	325	11.6659	7.821
No boating	3	21	9	326	11.0444	5.822
No boating	3	21	10	327	11.8988	7.984
Busy boating	4	21	1	352	11.1581	6.73
Busy boating	4	21	2	353	10.2298	5.43
Busy boating	4	21	3	354	10.5133	5.639
Busy boating	4	21	4	355	11.4888	6.599
Busy boating	4	21	5	356	9.8947	4.294
Busy boating	4	21	6	357	11.8799	4.658
Busy boating	4	21	7	358	9.8245	7.592
Busy boating	4	21	8	359	11.5839	7.516
Busy boating	4	21	9	360	10.2335	5.035
Busy boating	5	21	1	371	9.1506	3.773
Busy boating	5	21	2	372	9.6705	4.494
Busy boating	5	21	3	373	9.5137	3.805
Busy boating	5	21	4	374	9.5773	4.061
No boating	2	21	1	950	12.255	8.251
No boating	2	21	2	951	11.9027	8.355
No boating	2	21	3	952	11.4961	6.104
No boating	2	21	4	953	11.205	5.642
No boating	2	21	5	954	12.036	7.724
No boating	2	21	6	955	11.7962	6.942
No boating	2	21	7	956	11.2619	6.295
No boating	2	21	8	957	12.9778	8.793
No boating	2	21	9	958	12.4778	8.959
No boating	2	21	10	959	10.6385	4.825
No boating	14	21	1	1000	11.0032	5.682
No boating	14	21	2	1001	10.2084	3.929
No boating	14	21	3	1002	11.8311	7.067
No boating	14	21	4	1003	10.3183	4.296
No boating	14	21	5	1004	10.4142	4.087
No boating	14	21	6	1005	11.3054	5.37
No boating	14	21	7	1006	10.0542	3.411
No boating	14	21	8	1007	9.7647	3.551
No boating	14	21	9	1008	10.5075	3.615
No boating	14	21	10	1009	9.7032	2.831
No boating	13	21	1	1031	10.5595	6.243
No boating	13	21	2	1032	8.505	3.5
No boating	13	21	3	1033	9.3438	4.214
No boating	13	21	4	1034	9.5951	4.639
No boating	13	21	5	1035	7.8339	2.405
No boating	13	21	6	1036	10.413	5.05
No boating	13	21	7	1037	10.5929
No boating	13	21	8	1038	9.1313	3.581
No boating	13	21	9	1039	10.7976	6.021
No boating	18	21	1	1040	9.8273
Busy boating	21	21	1	1040	10.8086
No boating	18	21	2	1041	8.1133
Busy boating	21	21	2	1041	10.7217
No boating	18	21	3	1042	10.6738
Busy boating	21	21	3	1042	9.1705
No boating	18	21	4	1043	9.9689
Busy boating	21	21	4	1043	10.2443
No boating	18	21	5	1044	11.1363
Busy boating	21	21	5	1044	11.414
No boating	18	21	6	1045	8.9704
Busy boating	21	21	6	1045	11.2756
No boating	18	21	7	1046	8.9092
Busy boating	21	21	7	1046	11.4237
No boating	18	21	8	1047	9.2553
Busy boating	21	21	8	1047	10.9556
No boating	18	21	9	1048	9.2125
Busy boating	21	21	9	1048	10.4294
No boating	22	21	1	1057	13.5399	11.561
No boating	22	21	2	1058	12.6081	8.68
No boating	22	21	3	1059	13.4865	11.445
No boating	22	21	4	1060	13.5085	10.749
No boating	22	21	5	1061	13.543	10.782
No boating	22	21	6	1062	14.2658	11.729
No boating	22	21	7	1063	12.6764	9.879
No boating	22	21	8	1064	15.1255	16.988
No boating	22	21	9	1065	13.0636	9.322
No boating	22	21	10	1066	13.8617	11.136
Busy boating	16	21	1	1071	9.2769	3.601
Busy boating	16	21	2	1072	10.3398	5.59
Busy boating	16	21	3	1073	7.869	1.795
Busy boating	16	21	4	1074	9.1229	3.899
Busy boating	16	21	5	1075	8.0727	2.255
Busy boating	16	21	6	1076	9.1591	3.175
Busy boating	16	21	7	1077	8.2683	2.518
Busy boating	16	21	8	1078	6.8403	1.473
Busy boating	16	21	9	1079	8.5142	2.751
Busy boating	16	21	10	1080	8.8185	3.103
Busy boating	16	21	11	1081	9.0028	3.082
No boating	12	21	1	1082	8.9375	3.6
No boating	12	21	2	1083	9.3145	3.695
No boating	12	21	3	1084	8.5983	2.843
No boating	12	21	4	1085	9.781	4.513
No boating	12	21	5	1086	7.6215	2.114
No boating	12	21	6	1087	7.5935	1.823
No boating	12	21	7	1088	8.9469	3.271
No boating	12	21	8	1089	6.7859	1.323
No boating	12	21	9	1090	7.528	1.76
No boating	12	21	10	1091	7.54	1.843
Busy boating	8	21	1	1162	8.6326	2.26
Busy boating	8	21	2	1163	11.3796	6.338
Busy boating	8	21	3	1164	9.8604	3.419
Busy boating	8	21	4	1165	8.4536	2.084
Busy boating	8	21	5	1166	10.8526	4.878
Busy boating	8	21	6	1167	12.053	5.689
Busy boating	8	21	7	1168	11.6822	6.543
Busy boating	8	21	8	1169	12.3195	6.721
Busy boating	8	21	9	1170	10.778	4.696
Busy boating	8	21	10	1171	10.2194	4.312
Busy boating	8	21	11	1172	8.3974	1.98
Busy boating	11	21	1	1212	11.9283	8.193
Busy boating	11	21	2	1213	12.9892	11.559
Busy boating	11	21	3	1214	11.957	9.517
Busy boating	11	21	4	1215	12.7093	9.765
Busy boating	11	21	5	1216	13.178	12.925
Busy boating	11	21	6	1217	12.27	9.405
Busy boating	11	21	7	1218	11.5391	8.269
Busy boating	11	21	8	1219	10.9583	7.617
Busy boating	11	21	9	1220	12.652	11.099
No boating	15	21	1	1251	9.7383	3.587
No boating	15	21	2	1252	8.5677	7.206
No boating	15	21	3	1253	8.6913	2.532
No boating	15	21	4	1254	9.9342	3.919
No boating	15	21	5	1255	10.372	4.608
No boating	15	21	6	1256	9.3157	3.094
No boating	15	21	7	1257	10.0823	4.351
No boating	15	21	8	1258	10.8098	5.084
No boating	15	21	9	1259	8.0282	2.12
No boating	15	21	10	1260	9.4337	4.089
No boating	1	21	1	1278	8.9992	4.569
No boating	1	21	2	1279	9.1942	3.664
No boating	1	21	3	1280	8.6668	3.765
No boating	1	21	4	1281	9.3761	4.198
No boating	1	21	5	1282	8.3795	3.185
No boating	1	21	6	1283	9.5639	2.729
No boating	1	21	7	1284	8.8678	3.709
Busy boating	10	21	1	1333	7.4821
Busy boating	10	21	2	1334	7.5778	2.26
Busy boating	10	21	3	1335	7.1167	1.664
Busy boating	10	21	4	1336	6.7063	2.028
Busy boating	10	21	5	1337	7.3763	1.952
Busy boating	10	21	6	1338	7.3209	1.731
Busy boating	10	21	7	1339	6.9662	1.266
Busy boating	10	21	8	1340	6.6288	1.168
Busy boating	10	21	9	1341	6.4474	1.269
Busy boating	10	21	10	1342	7.5029	1.151
No boating	1	21	8		9.1473
No boating	1	21	9		10.1215
No boating	6	21	1		8.2444
No boating	6	21	2		9.7002
No boating	6	21	3		8.847
No boating	6	21	4		9.1678
No boating	6	21	5		9.8855
No boating	6	21	6		9.293
No boating	6	21	7		9.9602
No boating	6	21	8		10.0652
No boating	6	21	9		7.0997
No boating	6	21	10		7.9275
No boating	14	42	1	466	20.012	36.712
No boating	14	42	2	467	20.2696	34.779
No boating	14	42	3	468	19.2551	32.983
No boating	14	42	4	469	20.0484	28.159
No boating	14	42	5	470	17.741	24.024
No boating	14	42	6	471	19.7002	26.072
No boating	14	42	7	472	20.5771	18.653
No boating	14	42	8	473	17.7102	17.042
No boating	13	42	1	482	17.3055	41.913
No boating	13	42	2	483	18.2984	39.543
No boating	13	42	3	484	16.2659	39.247
No boating	13	42	4	485	17.438	60.796
No boating	13	42	5	486	18.031	36.456
No boating	13	42	6	487	17.4556	31.206
No boating	13	42	7	488	18.6343	31.138
No boating	13	42	8	489	17.3102	29.099
Busy boating	8	42	1	545	17.1686	30.479
Busy boating	8	42	2	546	18.0889	35.417
Busy boating	8	42	3	547	19.0498	32.873
Busy boating	8	42	4	548	17.1371	31.463
Busy boating	8	42	5	549	17.2645	53.622
Busy boating	8	42	6	550	18.0156	53.317
Busy boating	8	42	7	551	16.5466	31.507
Busy boating	8	42	8	552	17.1698	51.479
No boating	3	42	1	609	16.9988	50.818
No boating	3	42	2	610	20.3103	42.655
No boating	3	42	3	611	19.88	51.815
No boating	3	42	4	612	19.847	39.322
No boating	3	42	5	613	19.1267	51.833
No boating	3	42	6	614	19.5237	43.303
No boating	3	42	7	615	18.5456	17.059
No boating	3	42	8	616	21.1812	37.728
Busy boating	21	42	1	655	16.335	34.319
Busy boating	21	42	2	656	19.6916	28.873
Busy boating	21	42	3	657	16.0703	51.912
Busy boating	21	42	4	658	18.4205	53.963
Busy boating	21	42	5	659	17.9853	26.144
Busy boating	21	42	6	660	19.495	51.697
Busy boating	21	42	7	661	18.6767	31.853
Busy boating	21	42	8	662	17.9133	30.271
No boating	20	42	1	663	16.8443	37.529
No boating	20	42	2	664	20.1648	54.257
No boating	20	42	3	665	19.7096	50.102
No boating	20	42	4	666	22.2895	50.429
No boating	20	42	5	667	20.4696	68.299
No boating	20	42	6	668	20.7769	42.38
No boating	18	42	1	693	18.3363	21.383
No boating	18	42	2	694	17.3047	11.657
No boating	18	42	3	695	16.8257	10.199
No boating	18	42	4	696	17.825	27.157
No boating	18	42	5	697	19.5164	16.675
No boating	18	42	6	698	18.1635	17.806
No boating	18	42	7	699	16.4655	32.223
No boating	18	42	8	700	17.7003	24.929
Busy boating	16	42	1	709	14.8667	8.234
Busy boating	16	42	2	710	15.1386	22.413
Busy boating	16	42	3	711	15.0793	14.075
Busy boating	16	42	4	712	16.1785	5.487
Busy boating	16	42	5	713	15.8328	9.561
Busy boating	16	42	6	714	16.0357	12.584
Busy boating	16	42	7	715	15.1964	11.36
Busy boating	16	42	8	716	14.5642	10.473
No boating	15	42	1	749	16.3682	6.773
No boating	15	42	2	750	19.0256	7.821
No boating	15	42	3	751	16.4712	5.504
No boating	15	42	4	752	20.7402	9.384
No boating	15	42	5	753	17.4297	9.559
No boating	15	42	6	754	18.3765	6.077
No boating	15	42	7	755	19.4923	13.088
No boating	15	42	8	756	18.7723	6.059
Busy boating	11	42	1	765	17.7381	70.583
Busy boating	11	42	2	766	18.7423	101.451
Busy boating	11	42	3	767	19.4034	126.328
Busy boating	11	42	4	768	18.6961	83.179
Busy boating	11	42	5	769	17.5825	68.878
Busy boating	11	42	6	770	18.2944	90.861
Busy boating	11	42	7	771	18.1598	63.378
Busy boating	5	42	1	808	16.9048	26.204
Busy boating	5	42	2	809	20.1774	25.034
Busy boating	5	42	3	810	20.9983	24.345
Busy boating	5	42	4	811	18.7356	19.706
Busy boating	5	42	5	812	20.1339	20.696
Busy boating	5	42	6	813	18.4921	36.349
Busy boating	5	42	7	814	18.8573	26.478
Busy boating	5	42	8	815	18.21	27.386
No boating	6	42	1	864	21.4694	11.942
No boating	6	42	2	865	20.8974	23.986
No boating	6	42	3	866	20.836	9.752
No boating	6	42	4	867	20.504	18.554
Busy boating	4	42	1	868	20.7937	8.933
Busy boating	4	42	2	869	20.3228	13.037
Busy boating	4	42	3	870	18.739	7.142
Busy boating	4	42	4	871	20.0603	7.716
Busy boating	4	42	5	872	19.6227	6.325
Busy boating	4	42	6	873	20.0936	8.833
No boating	9	42	1	899	19.4007	37.245
No boating	9	42	2	900	20.303	62.489
No boating	9	42	3	901	21.3374	52.7
No boating	9	42	4	902	19.3908	51.542
No boating	9	42	5	903	21.0268	45.279
No boating	9	42	6	904	21.2813	32.182
No boating	9	42	7	905	20.2469	51.862
No boating	9	42	8	906	21.6598	48.096
No boating	2	42	1	927	22.5086	48.294
No boating	2	42	2	928	22.2158	51.946
No boating	2	42	3	929	22.0207	20.155
No boating	2	42	4	930	20.5961	42.293
No boating	2	42	5	1049	20.8863	35.785
No boating	2	42	6	1050	19.399	29.774
No boating	2	42	7	1051	20.5794	46.783
No boating	2	42	8	1052	19.5965	24.924
No boating	1	42	5	1067	18.7642	7.525
No boating	1	42	6	1068	21.5835	5.835
No boating	1	42	7	1069	19.386	8.531
No boating	1	42	8	1070	20.6962	4.261
No boating	6	42	5	1092	18.7254	21.218
No boating	6	42	6	1093	20.7729	11.518
No boating	6	42	7	1094	20.395	6.478
No boating	6	42	8	1095	20.8333	19.805
No boating	1	42	1	1096	20.9314	10.983
No boating	1	42	2	1097	22.3811	5.643
No boating	1	42	3	1098	13.3593	9.168
No boating	1	42	4	1099	14.4369	6.619
No boating	22	42	1	1397	19.7455	62.253
No boating	22	42	2	1398	17.8404	23.124
No boating	22	42	3	1399	16.7666	94.024
No boating	22	42	4	1400	17.2886	57.065
No boating	22	42	5	1401	18.5951	28.73
No boating	22	42	6	1402	17.2951	52.798
No boating	22	42	7	1403	19.7601	78.634
No boating	12	42	1		16.9415
No boating	12	42	2		17.7299
No boating	12	42	3		17.1172
No boating	12	42	4		18.5472
No boating	12	42	5		16.9918
No boating	12	42	6		16.7744
No boating	12	42	7		17.5662
No boating	12	42	8		16.1074
No boating	22	42	8		18.7064
Busy boating	4	42	7		19.9059
Busy boating	4	42	8		19.1091
Busy boating	10	42	1		17.1319
Busy boating	10	42	2		15.0902
Busy boating	10	42	3		16.8006
Busy boating	10	42	4		15.4564
Busy boating	10	42	5		13.6881
Busy boating	10	42	6		16.7427
Busy boating	10	42	7		15.4817
Busy boating	10	42	8		16.2915

## Sheet: Figure 2A
Treatment	Clutch	Day	Egg	Spine length
No boating	14	10	2	2.88523
No boating	22	10	11	2.97525
No boating	1	10	1	2.98775
No boating	18	10	7	3.00357
No boating	13	10	5	3.00483
No boating	9	10	9	3.01618
No boating	13	10	6	3.02582
No boating	19	10	2	3.04751
No boating	18	10	1	3.07585
No boating	1	10	14	3.09622
No boating	13	10	8	3.10002
No boating	9	10	4	3.10956
No boating	9	10	1	3.11387
No boating	13	10	1	3.11568
No boating	20	10	4	3.11851
No boating	1	10	12	3.12198
No boating	18	10	9	3.13755
No boating	15	10	3	3.15056
No boating	14	10	6	3.15292
No boating	9	10	10	3.15689
No boating	1	10	7	3.1596
No boating	18	10	2	3.16532
No boating	1	10	13	3.18255
No boating	20	10	3	3.18373
No boating	9	10	11	3.18823
No boating	9	10	3	3.19956
No boating	13	10	2	3.2221
No boating	20	10	1	3.22222
No boating	9	10	6	3.23122
No boating	3	10	7	3.2331
No boating	3	10	9	3.23525
No boating	9	10	8	3.23672
No boating	13	10	4	3.24025
No boating	1	10	8	3.25273
No boating	18	10	5	3.25778
No boating	18	10	6	3.26106
No boating	6	10	9	3.26148
No boating	9	10	12	3.26287
No boating	22	10	1	3.26297
No boating	18	10	8	3.2749
No boating	13	10	7	3.27876
No boating	19	10	1	3.28087
No boating	18	10	3	3.28605
No boating	9	10	5	3.28852
No boating	3	10	4	3.2906
No boating	22	10	7	3.29089
No boating	18	10	4	3.29168
No boating	3	10	3	3.29206
No boating	20	10	2	3.293
No boating	3	10	6	3.29541
No boating	1	10	10	3.30568
No boating	6	10	2	3.30689
No boating	1	10	11	3.30726
No boating	19	10	4	3.3171
No boating	15	10	2	3.31919
No boating	2	10	9	3.32468
No boating	3	10	8	3.32761
No boating	9	10	13	3.33884
No boating	22	10	9	3.34539
No boating	14	10	12	3.34705
No boating	12	10	1	3.36585
No boating	2	10	6	3.37103
No boating	22	10	6	3.37208
No boating	3	10	10	3.37371
No boating	12	10	12	3.37839
No boating	2	10	7	3.39169
No boating	1	10	6	3.39489
No boating	12	10	8	3.39925
No boating	1	10	5	3.40182
No boating	1	10	3	3.40302
No boating	22	10	5	3.40369
No boating	1	10	4	3.4147
No boating	22	10	4	3.42008
No boating	19	10	3	3.42525
No boating	14	10	7	3.43816
No boating	22	10	8	3.44015
No boating	22	10	3	3.44555
No boating	12	10	3	3.44949
No boating	22	10	10	3.45108
No boating	2	10	1	3.45875
No boating	15	10	1	3.46104
No boating	1	10	9	3.47084
No boating	2	10	3	3.47599
No boating	12	10	5	3.47888
No boating	22	10	2	3.4789
No boating	3	10	12	3.48209
No boating	2	10	10	3.49651
No boating	14	10	11	3.50436
No boating	2	10	8	3.51091
No boating	6	10	7	3.51255
No boating	9	10	7	3.521
No boating	3	10	14	3.5263
No boating	12	10	10	3.55985
No boating	6	10	12	3.57188
No boating	9	10	2	3.5764
No boating	3	10	13	3.58302
No boating	2	10	4	3.58417
No boating	6	10	1	3.59036
No boating	6	10	13	3.60496
No boating	3	10	2	3.60872
No boating	2	10	5	3.64076
No boating	6	10	3	3.64549
No boating	3	10	11	3.65288
No boating	6	10	8	3.66034
No boating	6	10	10	3.6681
No boating	2	10	2	3.7
No boating	6	10	5	3.72779
No boating	6	10	6	3.7476
No boating	3	10	5	3.75094
No boating	3	10	1	3.81787
No boating	6	10	11	3.86928
No boating	6	10	4	3.9525
No boating	2	10	11	4.10417
Busy boating	10	10	2	2.4584
Busy boating	10	10	9	2.52299
Busy boating	10	10	11	2.55011
Busy boating	10	10	4	2.6356
Busy boating	10	10	10	2.63867
Busy boating	10	10	1	2.71635
Busy boating	10	10	3	2.75314
Busy boating	10	10	6	2.75586
Busy boating	10	10	5	2.78539
Busy boating	8	10	4	2.80248
Busy boating	7	10	1	2.86152
Busy boating	16	10	5	2.88
Busy boating	21	10	5	2.91283
Busy boating	10	10	7	2.94253
Busy boating	21	10	4	2.95177
Busy boating	10	10	12	2.9644
Busy boating	8	10	3	2.98144
Busy boating	21	10	1	2.9892
Busy boating	11	10	1	3.01914
Busy boating	8	10	7	3.02105
Busy boating	11	10	2	3.0254
Busy boating	4	10	4	3.03686
Busy boating	8	10	2	3.04072
Busy boating	21	10	9	3.04698
Busy boating	11	10	9	3.05017
Busy boating	7	10	3	3.07132
Busy boating	10	10	8	3.07566
Busy boating	21	10	2	3.09142
Busy boating	11	10	8	3.09342
Busy boating	8	10	10	3.10187
Busy boating	8	10	1	3.11127
Busy boating	8	10	8	3.1333
Busy boating	4	10	7	3.14089
Busy boating	11	10	6	3.14185
Busy boating	8	10	5	3.16493
Busy boating	11	10	3	3.17347
Busy boating	7	10	2	3.18065
Busy boating	5	10	9	3.18404
Busy boating	4	10	10	3.19378
Busy boating	4	10	2	3.21496
Busy boating	5	10	5	3.2272
Busy boating	16	10	2	3.24373
Busy boating	16	10	4	3.24388
Busy boating	4	10	3	3.24793
Busy boating	5	10	10	3.25124
Busy boating	8	10	6	3.25823
Busy boating	5	10	6	3.30568
Busy boating	5	10	3	3.30858
Busy boating	11	10	5	3.31068
Busy boating	5	10	7	3.32959
Busy boating	11	10	7	3.33121
Busy boating	5	10	2	3.3453
Busy boating	4	10	5	3.34842
Busy boating	21	10	8	3.35396
Busy boating	4	10	13	3.37551
Busy boating	5	10	4	3.3822
Busy boating	5	10	1	3.38659
Busy boating	8	10	9	3.39693
Busy boating	5	10	8	3.40494
Busy boating	21	10	7	3.45808
Busy boating	5	10	11	3.55787
Busy boating	4	10	1	3.81972

## Sheet: Figure 2B
Treatment	Clutch	Day	Egg	Yolk
No boating	1	10	1	2.02596
No boating	1	10	2	1.99808
No boating	1	10	3	2.14091
No boating	1	10	4	2.20927
No boating	1	10	5	2.16077
No boating	1	10	6	2.14409
No boating	1	10	7	1.95997
No boating	1	10	8	2.01866
No boating	1	10	9	2.14264
No boating	1	10	10	1.98949
No boating	1	10	11	2.17029
No boating	1	10	12	2.19938
No boating	1	10	13	1.9681
No boating	1	10	14	1.84414
No boating	2	10	1	2.07841
No boating	2	10	2	2.21723
No boating	2	10	3	2.01609
No boating	2	10	4	2.43896
No boating	2	10	5	2.17963
No boating	2	10	6	2.15852
No boating	2	10	7	1.6378
No boating	2	10	8	2.0469
No boating	2	10	9	2.17861
No boating	2	10	10	2.14808
No boating	2	10	11	2.21933
No boating	3	10	1	2.0156
No boating	3	10	2	1.82457
No boating	3	10	3	1.69992
No boating	3	10	4	2.12282
No boating	3	10	5	2.07702
No boating	3	10	6	1.94612
No boating	3	10	7	1.94625
No boating	3	10	8	1.6781
No boating	3	10	9	1.86796
No boating	3	10	10	2.05262
No boating	3	10	11	1.79343
No boating	3	10	12	1.84155
No boating	3	10	13	1.65277
No boating	3	10	14	1.75387
No boating	6	10	1	2.21198
No boating	6	10	2	2.16912
No boating	6	10	3	2.22541
No boating	6	10	4	2.28929
No boating	6	10	5	2.22056
No boating	6	10	6	2.632
No boating	6	10	7	2.42093
No boating	6	10	8	2.49036
No boating	6	10	9	2.51168
No boating	6	10	10	2.47747
No boating	6	10	11	2.40398
No boating	6	10	12	2.43323
No boating	6	10	13	2.24332
No boating	9	10	1	1.80544
No boating	9	10	2	1.72879
No boating	9	10	3	1.80084
No boating	9	10	4	1.86612
No boating	9	10	5	1.8734
No boating	9	10	6	1.8887
No boating	9	10	7	1.85467
No boating	9	10	8	1.73289
No boating	9	10	9	1.56426
No boating	9	10	10	1.77323
No boating	9	10	11	1.88929
No boating	9	10	12	2.03415
No boating	9	10	13	2.06885
No boating	12	10	1	2.30543
No boating	12	10	2	2.17537
No boating	12	10	3	2.22534
No boating	12	10	4	2.47063
No boating	12	10	5	2.22043
No boating	12	10	6	2.29236
No boating	12	10	7	2.2316
No boating	12	10	8	2.38986
No boating	12	10	9	2.18908
No boating	12	10	10	2.13778
No boating	12	10	11	1.93294
No boating	12	10	12	2.07605
No boating	13	10	1	2.32999
No boating	13	10	2	2.21074
No boating	13	10	3	2.23135
No boating	13	10	4	1.94366
No boating	13	10	5	2.17267
No boating	13	10	6	2.29999
No boating	13	10	7	2.38208
No boating	13	10	8	2.34565
No boating	13	10	9	2.25491
No boating	13	10	10	2.29726
No boating	13	10	11	2.59295
No boating	13	10	12	2.0293
No boating	14	10	1	2.40351
No boating	14	10	2	2.40872
No boating	14	10	3	2.19879
No boating	14	10	4	2.44628
No boating	14	10	5	2.62738
No boating	14	10	6	2.53682
No boating	14	10	7	2.37171
No boating	14	10	8	2.07715
No boating	14	10	9	2.43317
No boating	14	10	10	2.31914
No boating	14	10	11	2.22895
No boating	14	10	12	2.11925
No boating	15	10	1	2.37399
No boating	15	10	2	2.16029
No boating	15	10	3	2.23869
No boating	15	10	4	1.96428
No boating	15	10	5	2.28146
No boating	15	10	6	2.11483
No boating	15	10	7	2.39475
No boating	15	10	8	2.32344
No boating	15	10	9	2.26529
No boating	15	10	10	2.36686
No boating	15	10	11	2.3952
No boating	15	10	12	2.62585
No boating	18	10	1	1.78729
No boating	18	10	2	1.96624
No boating	18	10	3	2.17796
No boating	18	10	4	2.12332
No boating	18	10	5	1.89864
No boating	18	10	6	1.94717
No boating	18	10	7	1.80895
No boating	18	10	8	2.04093
No boating	18	10	9	2.00882
No boating	19	10	1	1.84778
No boating	19	10	2	1.85717
No boating	19	10	3	1.99835
No boating	19	10	4	1.78449
No boating	20	10	1	1.77156
No boating	20	10	2	1.99899
No boating	20	10	3	1.78267
No boating	20	10	4	2.05931
No boating	22	10	1	2.0307
No boating	22	10	2	2.00744
No boating	22	10	3	2.00157
No boating	22	10	4	1.98739
No boating	22	10	5	2.07492
No boating	22	10	6	1.98701
No boating	22	10	7	2.26295
No boating	22	10	8	1.97157
No boating	22	10	9	1.89696
No boating	22	10	10	2.11331
No boating	22	10	11	1.79896
Busy boating	4	10	1	1.96392
Busy boating	4	10	2	1.82476
Busy boating	4	10	3	2.05879
Busy boating	4	10	4	1.96033
Busy boating	4	10	5	1.97933
Busy boating	4	10	6	1.74901
Busy boating	4	10	7	1.87275
Busy boating	4	10	8	2.05481
Busy boating	4	10	9	1.76771
Busy boating	4	10	10	1.87998
Busy boating	4	10	11	1.96539
Busy boating	4	10	12	1.63522
Busy boating	4	10	13	1.95175
Busy boating	5	10	1	1.86648
Busy boating	5	10	2	1.97962
Busy boating	5	10	3	1.85455
Busy boating	5	10	4	1.78094
Busy boating	5	10	5	1.89487
Busy boating	5	10	6	1.89558
Busy boating	5	10	7	1.91839
Busy boating	5	10	8	1.82309
Busy boating	5	10	9	1.784
Busy boating	5	10	10	1.86253
Busy boating	5	10	11	1.90012
Busy boating	7	10	1	1.83998
Busy boating	7	10	2	1.68341
Busy boating	7	10	3	1.80915
Busy boating	8	10	1	1.72962
Busy boating	8	10	2	1.84058
Busy boating	8	10	3	1.69049
Busy boating	8	10	4	1.88057
Busy boating	8	10	5	1.72327
Busy boating	8	10	6	1.64143
Busy boating	8	10	7	1.64879
Busy boating	8	10	8	1.87757
Busy boating	8	10	9	2.03431
Busy boating	8	10	10	1.86068
Busy boating	10	10	1	1.55714
Busy boating	10	10	2	1.4557
Busy boating	10	10	3	1.52195
Busy boating	10	10	4	1.34612
Busy boating	10	10	5	1.36317
Busy boating	10	10	6	1.31941
Busy boating	10	10	7	1.48414
Busy boating	10	10	8	1.61939
Busy boating	10	10	9	1.41311
Busy boating	10	10	10	1.43958
Busy boating	10	10	11	1.23701
Busy boating	10	10	12	1.53538
Busy boating	11	10	1	1.66081
Busy boating	11	10	2	1.93475
Busy boating	11	10	3	1.89154
Busy boating	11	10	4	1.76362
Busy boating	11	10	5	1.82041
Busy boating	11	10	6	1.97437
Busy boating	11	10	7	1.68173
Busy boating	11	10	8	1.64695
Busy boating	11	10	9	1.62272
Busy boating	16	10	1	1.75208
Busy boating	16	10	2	1.92794
Busy boating	16	10	3	2.05373
Busy boating	16	10	4	2.16847
Busy boating	16	10	5	2.04651
Busy boating	16	10	6	1.90513
Busy boating	16	10	7	2.08331
Busy boating	16	10	8	1.80539
Busy boating	16	10	9	1.89518
Busy boating	21	10	1	1.7542
Busy boating	21	10	2	1.77347
Busy boating	21	10	4	1.69964
Busy boating	21	10	5	1.85737
Busy boating	21	10	7	2.08892
Busy boating	21	10	8	1.84799
Busy boating	21	10	9	1.80495

## Sheet: Figure 2C
Distance moved
Clutch	T1 (ambient noise)	T2 (ambient noise in no boating, boat noise in busy boating)	Treatment	T1T2				Activity change at onset				Baseline	Onset of noise
1	3.23958	2.62628	No boating	-0.613301					0.0226246		No boating	3.3106	3.13909	0.473148	0.393897
2	3.1264	3.64678	No boating	0.52038			Busy boating	0.0987167	0.047855		Busy boating	2.15257	2.64616	0.378845	0.353343
3	2.59434	4.48791	No boating	1.89357			No boating	-0.034303
6	3.49499	2.82349	No boating	-0.671503										0.075769	0.0706686
9	2.4714	2.03651	No boating	-0.434893				Activity change at onset			No boating	0.430514	0.529231	0.0946296	0.0787795
12	1.39786	1.57225	No boating	0.174395			No boating	-0.171515	0.239275		Busy boating	0.662121	0.627818
13	3.49934	3.76142	No boating	0.262083			Busy boating	0.493583	0.113123
14	2.80443	3.23329	No boating	0.428863
15	1.79447	1.26841	No boating	-0.526061
18	0.781143	0.854106	No boating	0.0729632
19	5.97067	5.19123	No boating	-0.779442
20	5.63944	4.35276	No boating	-1.28668
22	6.22378	4.95372	No boating	-1.27007
4	1.56702	2.02119	Busy boating	0.454177
5	2.68575	3.03868	Busy boating	0.352926
7	2.10391	3.28435	Busy boating	1.18044
8	1.77045	2.13754	Busy boating	0.367093
10	2.53069	3.28231	Busy boating	0.751624
11	4.45806	4.53936	Busy boating	0.0813004
16	1.48881	2.14214	Busy boating	0.653331
17	0.270988	0.766293	Busy boating	0.495305
21	2.49746	2.60352	Busy boating	0.106056

## Sheet: Figure 2D
Fanning
Clutch	T1	T2	Treatment	T1T2				Change at onset/min
1	187.6	184	No boating	-3.6					1.21399
2	78.8	73.4	No boating	-5.4			Busy boating	-7.74	1.52009
3	126	167.8	No boating	41.8			No boating	0.9
4	178	183.8	No boating	5.8
5	175.2	185	No boating	9.8
6	97.8	83.2	No boating	-14.6				Change at onset
7	64.4	101.2	No boating	36.8			No boating	4.5	7.60046
8	199	232	No boating	33			Busy boating	-38.7	6.06996
9	180.8	182.2	No boating	1.4
10	91.6	100.4	No boating	8.8
11	63.4	65.6	No boating	2.2				Baseline
12	138.8	76.8	No boating	-62			No boating	131.783	14.8052
1	172.8	112.2	Busy boating	-60.6			Busy boating	132	21.8033
2	146.4	89.4	Busy boating	-57
3	141	95.2	Busy boating	-45.8				Baseline/min
4	154	105	Busy boating	-49					4.36066
5	89.2	50.2	Busy boating	-39			No boating	26.4	2.96103
6	9.6	2.6	Busy boating	-7			Busy boating	26.3567
7	217.6	191	Busy boating	-26.6
8	125.4	100.8	Busy boating	-24.6

## Sheet: Figure 5
Location	Treatment	Nest	gps	depth (m)	time	distance from reef edge (m)	height above sandy bottom (m)			Treatment (A = limited boating, B = busy boating)	Site	Start adult count	Broods at start	Nesting pairs at start	End count of fish with adult colouring (high count)	End (low count)	Site length
get Lucky	Limited boating	G1	358	1.8	04:30:00	1.7	0.7			B	Loomis	140	5	17	310	308	213
get Lucky	Limited boating	G11	359	2	04:31:00	1.9	0.7			B	Moontown	118	3	7	145	115	218
get Lucky	Limited boating	G2	360	2.1	04:34:00	0.3	0			B	Clownfish	100	1	8	197	190	187
get Lucky	Limited boating	G10	361	2	04:35:00	2	0			A	Get Lucky	291	8	12	587	576	200
get Lucky	Limited boating	G3	362	1.7	04:38:00	2.5	0.5			A	Southern Comfort	138	6	7	259	215	193
get Lucky	Limited boating	G4	363	2.5	04:40:00	0.15	0			A	Belly Button	125	6	6	267	247	113
get Lucky	Limited boating	G4b	364	1.9	04:41:00	1.1	0.3
get Lucky	Limited boating	G3	365	3	04:42:00	0.2	0
get Lucky	Limited boating	G12	366	1.9	04:43:00	1.9	0.4
get Lucky	Limited boating	G7	367	2.4	04:45:00	0	0
get Lucky	Limited boating	G8	368	1.8	04:46:00	1.1	0.3
Southern Comfort	Limited boating	S11	342	3	15:31:00	0	0.7
Southern Comfort	Limited boating	S1/9	343	3	15:33:00	5	0.3
Southern Comfort	Limited boating	S16	344	3.5	15:36:00	0	0.2
Southern Comfort	Limited boating	S6	345	3.5	15:38:00	1.3	0
Southern Comfort	Limited boating	S5	346	3.3	15:39:00	1.8	0.8
Southern Comfort	Limited boating	S17	347	2.9	15:45:00	0	1
Southern Comfort	Limited boating	S12	348	3.9	15:47:00	0	0
Southern Comfort	Limited boating	S2	349	2	15:51:00	6.6	1.3
Southern Comfort	Limited boating	S15	350	2.6	15:56:00	0	1
Southern Comfort	Limited boating	S	351	3.5	15:57:00	0	0
Southern Comfort	Limited boating	S8	352	2.9	15:59:00	0	0.4
Southern Comfort	Limited boating	S4	353	2.4	16:00:00	0	0.6
Southern Comfort	Limited boating	S7	354	2.3	16:01:00	2.7	0.8
Southern Comfort	Limited boating	S10	355	3.4	16:03:00	0	0
Southern Comfort	Limited boating	S13	356	3.5	16:06:00	0.9	0.7
Southern Comfort	Limited boating	S14	357	2.9	16:09:00	1	0.9
Bellybutton	Limited boating	B4	335	2.3	14:39:00	1	0.7
Bellybutton	Limited boating	B1	336	2.5	14:50:00	0	0
Bellybutton	Limited boating	B2	337	2.1	14:52:00	1.4	0.5
Bellybutton	Limited boating	B9	338	2.4	14:54:00	0	0
Bellybutton	Limited boating	B5	339	2.2	15:56:00	0.2	0
Bellybutton	Limited boating	B7	340	1.8	14:58:00	0.3	1
Bellybutton	Limited boating	B3	341	2	15:00:00	0.7	2
Clownfish	Busy boating	C8	386	1.1	12:06:00	1	0
Clownfish	Busy boating	C1	387	1	12:08:00	0.9	0.3
Clownfish	Busy boating	C7	388	0.9	12:11:00	3.4	0.3
Clownfish	Busy boating	C2	389	1	12:13:00	1.3	0.3
Clownfish	Busy boating	C9	390	1	12:15:00	3.1	0.1
Clownfish	Busy boating	C5	391	0.8	12:17:00	1.5	0.5
Clownfish	Busy boating	C10	392	1.3	12:19:00	0	0
Clownfish	Busy boating	C4	393	1	12:20:00	1.4	0.2
Clownfish	Busy boating	C6	394	0.9	12:22:00	0.6	0.2
Lumis	Busy boating	L12	369	3	17:04:00	0	0
Lumis	Busy boating	L15	371	3	14:08:00	0.6	0
Lumis	Busy boating	L6	372	2.5	17:10:00	3.8	1.1
Lumis	Busy boating	L3	373	2.6	17:16:00	0.9	0.8
Lumis	Busy boating	L13	374	2.3	17:23:00	2.6	1
Lumis	Busy boating	L5	375	2.3	17:25:00	0	1.8
Lumis	Busy boating	L5b	376	2.2	17:30:00	4.9	1.9
Lumis	Busy boating	L2	377	2.6	17:32:00	0	0
Lumis	Busy boating	L4	378	2.3	17:37:00	0.8	1.5
Lumis	Busy boating	L7	379	2.6	17:42:00	0.8	1
Lumis	Busy boating	L8	380	2.4	17:44:00	0	0.9
Lumis	Busy boating	L11	381	2.7	17:47:00	0	1
Lumis	Busy boating	L16	382	2.8	17:49:00	0.4	1.8
Lumis	Busy boating	L10	384	2.9	17:54:00	1.2	3.3
Lumis	Busy boating	L1	383	2.1	17:57:00	1.7	1.7
Moontown	Busy boating	M1	326	3.3	14:00:00	0	0
Moontown	Busy boating	M8	327	2.4	14:04:00	1.3	0
Moontown	Busy boating	M9	328	2.3	14:05:00	0	0
Moontown	Busy boating	M7	329	2.1	14:08:00	3.1	0.3
Moontown	Busy boating	M6	330	2.3	14:13:00	0.5	0.2
Moontown	Busy boating	M3	331	2.3	14:16:00	0.5	0
Moontown	Busy boating	M2	332	2.4	14:18:00	0.7	1
Moontown	Busy boating	M5	333	1.9	14:21:00	1.9	1.8
Moontown	Busy boating	M4	334	2.9	14:25:00	5	0.8
Clownfish collected on 29/11/17.
Lumis Collected on 27/11/17.
Moontown, Bellybutton, Southern Comfort, and Get Lucky collected on 26/11/17

## Sheet: Figure 6
Field pressure						Field particle motion							Lab pressure						Lab particle motion							Lab juvenile tanks pressure
Frequency	Treatment	Mean	Lower	Upper		Frequency	Treatment	Mean	Lower	Median	Upper		Frequency	Treatment	Mean	Lower	Upper		Frequency	Treatment	Mean	Lower	Median	Upper		Frequency	Treatment	Mean	Upper	Lower
10	Busy boating	104.947	86.639	106.893		10	Busy boating	76.9828	56.6932	72.5166	83.2259		100	Busy boating	118.878	101.025	125.224		100	Busy boating	69.3987	53.9986	65.7265	75.6733		100	Busy boating	95.484	87.049	99.561
11	Busy boating	108.789	86.8272	108.847		11	Busy boating	77.5851	57.8349	72.5556	83.6138		101	Busy boating	117.13	103	122.865		101	Busy boating	69.2495	56.7068	65.3875	75.083		101	Busy boating	93.817	76.047	98.994
12	Busy boating	106.973	91.7845	109.106		12	Busy boating	76.6556	59.7245	72.7749	82.8564		102	Busy boating	113.734	99.6814	118.204		102	Busy boating	69.9067	55.8237	66.4274	74.8424		102	Busy boating	92.138	82.832	96.903
13	Busy boating	105.306	88.1735	110.013		13	Busy boating	75.3675	59.0786	72.2585	81.3683		103	Busy boating	111.019	97.0891	117.633		103	Busy boating	71.5513	57.2003	66.6993	78.7284		103	Busy boating	91.471	81.736	95.012
14	Busy boating	105.35	88.4741	110.097		14	Busy boating	74.6614	58.5881	70.6944	80.6672		104	Busy boating	106.464	89.319	112.986		104	Busy boating	73.0229	54.4434	69.2115	79.246		104	Busy boating	90.608	77.918	95.11
15	Busy boating	107.821	91.1534	112.287		15	Busy boating	74.0319	56.0217	69.3646	79.7262		105	Busy boating	104.316	92.1256	109.23		105	Busy boating	72.9202	57.4587	70.1294	78.478		105	Busy boating	88.325	75.366	92.459
16	Busy boating	108.831	91.5437	112.16		16	Busy boating	74.2503	56.1194	68.8987	78.5737		106	Busy boating	109.391	92.936	114.375		106	Busy boating	75.6518	59.5815	72.9674	81.5751		106	Busy boating	87	77.326	91.983
17	Busy boating	110.166	90.3737	111.134		17	Busy boating	74.3108	56.1305	67.6794	77.7766		107	Busy boating	114.228	99.0683	120.46		107	Busy boating	76.8163	62.3697	72.4143	83.0621		107	Busy boating	86.185	73.382	90.947
18	Busy boating	109.901	89.2907	112.822		18	Busy boating	73.4081	54.6449	66.5932	77.319		108	Busy boating	117.714	102.984	123.33		108	Busy boating	77.1664	61.374	74.4175	82.6467		108	Busy boating	85.428	73.111	90.28
19	Busy boating	107.669	92.7111	110.431		19	Busy boating	71.0441	53.392	66.3527	76.4632		109	Busy boating	121.297	106.454	126.786		109	Busy boating	79.1263	65.7354	76.2771	84.9245		109	Busy boating	85.693	72.013	90.721
20	Busy boating	105.092	94.4755	109.703		20	Busy boating	68.825	50.7343	64.7819	74.618		110	Busy boating	124.28	108.531	130.739		110	Busy boating	80.9373	65.9259	77.0937	87.6132		110	Busy boating	87.291	74.395	91.872
21	Busy boating	103.529	89.1874	108.325		21	Busy boating	67.793	50.0813	62.8706	73.8808		111	Busy boating	125.745	105.078	132.941		111	Busy boating	81.679	60.8562	77.3006	89.0036		111	Busy boating	87.139	71.621	92.629
22	Busy boating	103.001	87.2381	107.818		22	Busy boating	66.7885	51.3391	63.0605	72.5264		112	Busy boating	127.47	110.393	134.249		112	Busy boating	82.6465	63.791	78.3774	89.1058		112	Busy boating	88.296	76.42	93.329
23	Busy boating	103.265	90.2886	108.821		23	Busy boating	66.283	51.6027	62.4299	72.6934		113	Busy boating	128.245	111.79	133.755		113	Busy boating	83.0712	68.2246	79.1414	89.2053		113	Busy boating	89.705	77.488	95.095
24	Busy boating	103.546	85.9529	108.447		24	Busy boating	65.4846	50.19	61.745	71.5929		114	Busy boating	127.711	109.377	133.966		114	Busy boating	82.4459	64.8571	79.53	88.2754		114	Busy boating	91.885	76.187	97.679
25	Busy boating	104.182	87.787	109.686		25	Busy boating	66.0035	49.7963	61.8011	71.8813		115	Busy boating	129.253	113.791	134.835		115	Busy boating	83.7887	67.8277	79.4731	89.5064		115	Busy boating	93.28	81.995	99.896
26	Busy boating	104.574	89.8751	109.734		26	Busy boating	66.5169	50.4849	61.3019	72.7185		116	Busy boating	128.414	111.865	135.099		116	Busy boating	83.061	66.5306	78.507	89.803		116	Busy boating	94.793	80.124	101.11
27	Busy boating	106.876	90.3649	109.764		27	Busy boating	68.7857	48.5015	60.6227	71.3608		117	Busy boating	126.693	111.103	131.434		117	Busy boating	81.4873	65.6906	78.9336	86.0949		117	Busy boating	95.107	78.702	101.91
28	Busy boating	110.316	88.2665	110.918		28	Busy boating	71.8696	47.6468	60.789	70.89		118	Busy boating	124.948	108.515	130.035		118	Busy boating	79.8927	64.4703	76.9087	85.103		118	Busy boating	96.266	80.009	103.26
29	Busy boating	115.733	92.547	113.971		29	Busy boating	76.8953	49.9099	61.5788	75.0759		119	Busy boating	123.901	109.941	129.59		119	Busy boating	79.0224	64.842	76.8307	84.7089		119	Busy boating	96.902	82.132	102.56
30	Busy boating	118.5	87.9653	119.89		30	Busy boating	79.6344	47.3247	62.2515	80.0847		120	Busy boating	123.959	106.854	128.954		120	Busy boating	78.9375	61.9041	74.8863	83.7603		120	Busy boating	98.017	87.02	104.32
31	Busy boating	115.024	88.8994	116.136		31	Busy boating	76.5967	48.7714	60.5492	77.8644		121	Busy boating	122.941	107.636	129.143		121	Busy boating	77.7725	62.3991	74.4854	84.24		121	Busy boating	97.721	86.396	102.88
32	Busy boating	109.361	86.3098	108.749		32	Busy boating	70.9291	44.8919	57.68	69.941		122	Busy boating	122.58	106.603	128.138		122	Busy boating	77.3652	61.8108	74.1465	82.7927		122	Busy boating	97.046	84.285	101.83
33	Busy boating	105.493	88.8136	105.27		33	Busy boating	67.3918	44.092	55.5969	68.1227		123	Busy boating	122.845	110.347	128.989		123	Busy boating	77.8116	63.9571	74.3635	84.0341		123	Busy boating	98.755	82.483	104.46
34	Busy boating	102.436	89.0812	107.683		34	Busy boating	64.2536	42.9035	54.6551	66.9948		124	Busy boating	124.602	104.854	131.617		124	Busy boating	79.6352	60.7572	74.4523	86.7073		124	Busy boating	99.171	82.998	104.99
35	Busy boating	101.715	86.8285	107.273		35	Busy boating	62.1745	40.8278	53.5453	67.2074		125	Busy boating	122.912	107.163	128.576		125	Busy boating	78.0173	62.1783	73.9962	83.7143		125	Busy boating	99.445	82.687	104.25
36	Busy boating	100.48	84.7885	105.311		36	Busy boating	60.0832	38.9249	52.6965	63.8953		126	Busy boating	121.815	107.761	127.229		126	Busy boating	77.0977	63.3667	75.1066	82.3052		126	Busy boating	100.36	88.616	105.78
37	Busy boating	100.384	86.2997	106.495		37	Busy boating	58.9914	41.5384	52.244	64.6598		127	Busy boating	121.4	108.642	127.287		127	Busy boating	76.7178	63.9373	73.2094	82.2404		127	Busy boating	101.49	85.7	108.04
38	Busy boating	105.615	82.7212	113.248		38	Busy boating	61.3283	40.066	51.7752	69.3162		128	Busy boating	122.754	107.547	128.106		128	Busy boating	78.1964	61.4001	75.6543	83.4488		128	Busy boating	100.85	86.204	106.37
39	Busy boating	107.089	89.7214	115.022		39	Busy boating	61.0573	39.6452	51.3257	65.1029		129	Busy boating	125.426	102.089	132.261		129	Busy boating	81.0243	57.3888	77.5022	88.1058		129	Busy boating	101.45	87.04	106.02
40	Busy boating	106.304	89.5978	112.634		40	Busy boating	59.1019	37.9645	50.1746	61.5045		130	Busy boating	126.461	108.259	133.482		130	Busy boating	82.1008	64.8507	76.9058	88.9758		130	Busy boating	101.49	86.434	107.13
41	Busy boating	104.712	87.1939	111.6		41	Busy boating	61.6406	38.8658	49.9905	66.9245		131	Busy boating	127.156	111.07	133.596		131	Busy boating	82.7136	67.7725	77.8625	89.1496		131	Busy boating	100.7	83.126	106.1
42	Busy boating	103.836	84.8791	111.109		42	Busy boating	64.6465	36.7539	49.4324	66.7		132	Busy boating	133.779	110.486	140.602		132	Busy boating	89.1979	65.5455	79.2122	96.1386		132	Busy boating	102.51	88.113	109.72
43	Busy boating	102.774	86.0358	110.104		43	Busy boating	64.1942	34.8456	49.1947	60.2946		133	Busy boating	136.99	110.359	144.081		133	Busy boating	92.538	66.2254	83.2866	99.5071		133	Busy boating	106.19	86.313	111.84
44	Busy boating	103.114	83.7433	107.544		44	Busy boating	64.6341	37.9185	48.5436	60.4877		134	Busy boating	134.352	113.896	141.668		134	Busy boating	90.3452	70.4916	85.1848	97.2855		134	Busy boating	105.67	86.906	110.49
45	Busy boating	102.868	84.9479	107.304		45	Busy boating	64.33	36.5252	48.7998	63.0297		135	Busy boating	135.184	113.372	142.442		135	Busy boating	92.1384	69.2292	84.5267	99.5402		135	Busy boating	107.9	91.18	114.9
46	Busy boating	103.051	79.2886	110.311		46	Busy boating	63.4089	37.0988	50.4032	68.1687		136	Busy boating	135.594	112.046	142.734		136	Busy boating	92.7916	68.435	86.2293	100.079		136	Busy boating	104.52	87.911	111.37
47	Busy boating	103.772	85.061	110.302		47	Busy boating	64.7602	38.6791	50.1708	68.9256		137	Busy boating	135.305	113.967	142.989		137	Busy boating	92.801	70.9909	85.5133	100.348		137	Busy boating	100.72	80.481	107.02
48	Busy boating	108.299	83.5895	113.739		48	Busy boating	69.1789	38.8222	52.4181	74.5757		138	Busy boating	142.931	114.795	150.822		138	Busy boating	100.57	72.8795	88.1024	108.214		138	Busy boating	101.1	82.983	107.88
49	Busy boating	109.415	85.5829	108.928		49	Busy boating	70.9555	37.3365	49.9403	69.7469		139	Busy boating	146.139	113.171	154.279		139	Busy boating	103.821	72.2165	89.7807	111.839		139	Busy boating	103.92	85.849	111.59
50	Busy boating	105.726	87.2912	106.534		50	Busy boating	67.4599	36.2059	47.9865	61.0242		140	Busy boating	142.539	114.797	150.629		140	Busy boating	100.372	74.1443	91.234	108.294		140	Busy boating	102.53	85.707	110.75
51	Busy boating	103.899	87.4371	108.733		51	Busy boating	64.7807	34.0941	46.799	60.0195		141	Busy boating	138.341	113.711	145.616		141	Busy boating	96.2528	71.7617	86.0338	103.784		141	Busy boating	101.87	81.073	110.09
52	Busy boating	102.882	86.0911	106.687		52	Busy boating	62.7405	33.3405	46.3887	58.7156		142	Busy boating	136.858	108.618	144.246		142	Busy boating	94.3357	67.5112	83.1048	101.651		142	Busy boating	103.31	83.332	112.65
53	Busy boating	102.526	85.1864	107.504		53	Busy boating	61.8267	33.542	46.1036	58.7491		143	Busy boating	134.199	107.52	141.253		143	Busy boating	90.9991	64.0958	80.6143	98.4554		143	Busy boating	98.447	82.24	104.7
54	Busy boating	102.629	84.1252	107.619		54	Busy boating	61.8353	33.3063	44.9455	58.4987		144	Busy boating	129.582	113.202	135.767		144	Busy boating	85.5512	70.9043	81.0442	91.4614		144	Busy boating	98.022	83.843	103.71
55	Busy boating	103.328	84.8561	107.823		55	Busy boating	63.3515	33.4571	45.0627	58.6218		145	Busy boating	129.622	115.438	135.115		145	Busy boating	84.3613	70.4467	81.7859	90.034		145	Busy boating	99.546	87.594	105.03
56	Busy boating	105.059	88.1031	109.901		56	Busy boating	66.9499	31.4726	44.98	68.04		146	Busy boating	130.285	116.677	136.359		146	Busy boating	84.0551	69.5327	81.6725	90.1283		146	Busy boating	100.68	85.758	106.36
57	Busy boating	105.238	86.9071	110.76		57	Busy boating	67.9811	31.961	44.8865	71.7609		147	Busy boating	130.445	118.35	136.45		147	Busy boating	83.3848	70.0555	81.0512	89.3144		147	Busy boating	99.57	88.171	105.33
58	Busy boating	104.017	85.6913	110.241		58	Busy boating	63.4221	30.4852	43.5137	64.8165		148	Busy boating	131.364	116.016	138.034		148	Busy boating	83.4605	67.8417	80.4597	90.3258		148	Busy boating	100.24	88.69	105.43
59	Busy boating	104.138	87.6895	110.004		59	Busy boating	62.3047	32.0115	43.6271	56.9885		149	Busy boating	131.851	113.958	137.481		149	Busy boating	83.4724	64.3013	80.2956	89.0365		149	Busy boating	101.66	85.882	107.76
60	Busy boating	103.689	89.4257	108.055		60	Busy boating	62.7151	31.7154	42.9874	56.0553		150	Busy boating	130.822	113.468	137.438		150	Busy boating	82.2763	64.8515	79.4815	88.8688		150	Busy boating	101.17	89.135	107.39
61	Busy boating	103.91	84.6971	109.722		61	Busy boating	62.8727	30.1461	42.9272	57.2035		151	Busy boating	128.719	111.464	133.841		151	Busy boating	80.0166	62.1788	76.789	85.284		151	Busy boating	100.32	89.111	106.49
62	Busy boating	102.577	84.0812	108.772		62	Busy boating	62.4646	28.9176	43.1144	57.4701		152	Busy boating	130.603	112.751	137.913		152	Busy boating	81.8519	63.3513	76.2599	89.1273		152	Busy boating	102.98	79.356	110
63	Busy boating	102.6	82.9191	105.834		63	Busy boating	62.0977	30.8378	44.1442	59.5165		153	Busy boating	130.653	113.798	137.088		153	Busy boating	82.0465	65.2892	78.1037	88.5422		153	Busy boating	102.57	85.088	108.78
64	Busy boating	102.341	86.0463	105.902		64	Busy boating	61.6854	33.4039	46.1264	59.0786		154	Busy boating	130.078	115.775	136.602		154	Busy boating	82.0091	67.2587	78.0255	88.5303		154	Busy boating	101.77	83.598	108.68
65	Busy boating	100.275	85.5469	103.247		65	Busy boating	59.395	37.8637	48.0456	60.9585		155	Busy boating	128.702	110.763	133.886		155	Busy boating	81.3501	64.5189	78.9279	86.4633		155	Busy boating	101.83	86.499	108.01
66	Busy boating	99.8764	82.3864	105.589		66	Busy boating	56.9526	34.0885	46.591	59.8327		156	Busy boating	126.963	114.627	133.516		156	Busy boating	80.8061	68.0589	77.2266	87.6016		156	Busy boating	101.71	85.032	107.81
67	Busy boating	99.8135	86.1137	105.199		67	Busy boating	54.936	32.8861	44.1511	59.0991		157	Busy boating	126.892	113.679	133.907		157	Busy boating	81.4192	68.2271	77.397	88.2092		157	Busy boating	100.53	86.772	106.6
68	Busy boating	99.831	82.7062	104.509		68	Busy boating	53.7098	30.8669	42.4991	57.2848		158	Busy boating	122.245	109.491	127.284		158	Busy boating	78.0876	65.6347	75.0097	83.2235		158	Busy boating	100.52	84.55	106.14
69	Busy boating	99.8514	82.8326	105.029		69	Busy boating	52.5667	30.3587	42.0559	54.6405		159	Busy boating	119.098	104.26	125.426		159	Busy boating	75.8446	61.589	72.579	81.8456		159	Busy boating	100.1	83.796	107.31
70	Busy boating	99.8634	86.064	104.97		70	Busy boating	53.5623	28.9929	40.7411	53.3633		160	Busy boating	116.13	98.6824	123.369		160	Busy boating	72.6918	57.9295	67.8447	79.5034		160	Busy boating	99.044	78.401	106.01
71	Busy boating	100.65	80.8879	107.272		71	Busy boating	55.0299	30.0348	40.6463	53.1699		161	Busy boating	117.18	104.675	123.377		161	Busy boating	69.8264	53.4223	65.5419	76.3927		161	Busy boating	98.878	81.629	105.41
72	Busy boating	99.8129	83.3412	105.998		72	Busy boating	56.2786	29.8594	40.1181	53.6768		162	Busy boating	121.721	105.933	128.029		162	Busy boating	72.857	56.8024	68.8505	79.1061		162	Busy boating	98.387	77.371	105.47
73	Busy boating	101.572	82.9378	104.582		73	Busy boating	57.1839	27.2788	39.281	53.7494		163	Busy boating	122.501	111.974	127.118		163	Busy boating	73.7521	62.8967	70.4135	78.8097		163	Busy boating	98.224	76.147	107.03
74	Busy boating	103.541	86.9347	104.237		74	Busy boating	57.4941	25.9581	39.6124	54.0955		164	Busy boating	122.837	100.846	128.466		164	Busy boating	74.3931	55.6389	70.504	80.1862		164	Busy boating	97.562	81.59	105.46
75	Busy boating	101.911	82.8372	107.366		75	Busy boating	57.2445	26.7103	39.5261	53.6476		165	Busy boating	122.439	104.181	128.14		165	Busy boating	74.465	58.2316	72.6476	80.3702		165	Busy boating	99.021	77.516	105.07
76	Busy boating	103.079	84.8319	107.436		76	Busy boating	56.5365	28.1787	38.7043	51.8096		166	Busy boating	121.644	107.258	127.544		166	Busy boating	73.8365	59.3323	71.1009	79.7661		166	Busy boating	98.633	77.444	105.47
77	Busy boating	104.616	85.1028	107.85		77	Busy boating	55.4716	27.8994	38.526	52.1691		167	Busy boating	120.28	107.642	124.991		167	Busy boating	72.2863	60.0204	69.4622	77.1086		167	Busy boating	100.12	73.877	107.64
78	Busy boating	104.908	84.1869	105.558		78	Busy boating	54.0112	26.6988	38.9549	51.8214		168	Busy boating	119.603	104.418	125.393		168	Busy boating	71.7753	56.2838	68.4611	77.5374		168	Busy boating	100.35	80.291	107.49
79	Busy boating	105.38	85.7701	106.124		79	Busy boating	52.433	26.2891	38.2435	51.4349		169	Busy boating	119.596	104.456	125.692		169	Busy boating	72.9964	55.8752	68.9569	79.0374		169	Busy boating	99.701	78.048	107.57
80	Busy boating	106.093	85.1514	106.308		80	Busy boating	51.6618	25.4706	38.0604	52.0159		170	Busy boating	121.636	104.772	128.753		170	Busy boating	76.6238	58.6212	71.3993	83.6043		170	Busy boating	99.437	80.772	106.32
81	Busy boating	106.553	87.7978	106.762		81	Busy boating	52.5574	26.36	38.6558	52.3779		171	Busy boating	122.005	104.571	127.205		171	Busy boating	77.9287	63.4112	73.2954	83.1984		171	Busy boating	100.46	79.4	108.24
82	Busy boating	105.83	84.5064	108.133		82	Busy boating	54.0482	23.9294	38.5198	51.4971		172	Busy boating	121.169	103.044	126.545		172	Busy boating	78.2551	60.4626	73.8334	83.5081		172	Busy boating	100.54	80.004	107.98
83	Busy boating	101.739	88.7249	107.466		83	Busy boating	55.2536	26.143	37.3301	52.0764		173	Busy boating	119.737	101.896	125.931		173	Busy boating	77.8175	61.2124	73.5599	83.8844		173	Busy boating	100.36	77.002	107.04
84	Busy boating	101.095	86.8552	106.871		84	Busy boating	56.2796	23.6064	37.746	50.8149		174	Busy boating	116.737	98.1703	123.397		174	Busy boating	76.333	58.5354	72.0138	82.6982		174	Busy boating	101.62	79.734	109.41
85	Busy boating	99.9722	83.3382	105.927		85	Busy boating	56.7217	23.686	37.4711	51.5307		175	Busy boating	112.513	98.9615	117.714		175	Busy boating	74.3269	56.3794	70.4047	79.7313		175	Busy boating	103.16	81.441	110.23
86	Busy boating	99.1552	84.2751	104.26		86	Busy boating	56.5025	24.5379	37.391	50.3755		176	Busy boating	108.336	92.4485	114.575		176	Busy boating	73.9653	57.4507	70.3077	80.2485		176	Busy boating	102.31	82.82	109.29
87	Busy boating	100.152	82.9171	106.559		87	Busy boating	55.9335	26.3817	37.5924	51.3141		177	Busy boating	111.57	92.1855	118.829		177	Busy boating	74.9453	61.0682	70.1209	82.0772		177	Busy boating	103.33	81.856	110.52
88	Busy boating	101.504	84.605	107.694		88	Busy boating	55.1027	24.4554	37.4055	51.103		178	Busy boating	114.951	100.379	120.141		178	Busy boating	75.7235	60.7581	71.9828	80.8629		178	Busy boating	102.04	79.003	108.44
89	Busy boating	102.172	83.9123	106.343		89	Busy boating	53.9922	26.0693	37.5244	50.2956		179	Busy boating	115.624	102.362	120.842		179	Busy boating	75.3214	60.3115	72.7931	80.3365		179	Busy boating	100.12	81.398	107.63
90	Busy boating	105.204	84.0574	112.594		90	Busy boating	52.5568	26.5606	37.1513	50.4763		180	Busy boating	116.773	103.514	122.851		180	Busy boating	76.3961	62.9363	72.2467	82.7069		180	Busy boating	99.122	79.087	104.99
91	Busy boating	110.159	84.7042	116.273		91	Busy boating	51.2928	25.7142	36.9726	51.1359		181	Busy boating	117.237	100.499	122.801		181	Busy boating	77.003	61.0239	74.9592	82.0857		181	Busy boating	97.519	77.368	103.22
92	Busy boating	110.74	81.6165	118.919		92	Busy boating	51.5063	27.5768	37.3644	51.7086		182	Busy boating	118.411	103.393	124.463		182	Busy boating	78.0504	62.3086	72.5129	84.5921		182	Busy boating	96.374	81.341	102.26
93	Busy boating	107.274	83.5761	109.71		93	Busy boating	52.5163	25.2506	36.6157	50.8593		183	Busy boating	119.615	104.641	125.359		183	Busy boating	79.1213	65.3476	75.1289	84.9396		183	Busy boating	96.398	79.021	102.32
94	Busy boating	102.903	83.7686	107.792		94	Busy boating	53.5756	22.3976	35.9555	49.8449		184	Busy boating	120.297	99.2315	126.11		184	Busy boating	79.7448	57.7806	76.9823	85.4802		184	Busy boating	97.259	76.018	104.75
95	Busy boating	101.461	82.346	105.116		95	Busy boating	54.0121	24.2578	36.4725	50.3899		185	Busy boating	118.949	103.372	124.107		185	Busy boating	78.3343	62.2121	75.9412	83.523		185	Busy boating	96.373	79.64	101.63
96	Busy boating	100.709	84.3754	103.504		96	Busy boating	54.1094	23.6357	35.5469	49.9378		186	Busy boating	118.969	104.926	124.43		186	Busy boating	78.3739	64.4335	75.2438	83.8395		186	Busy boating	95.776	78.8	101.9
97	Busy boating	100.142	80.336	103.334		97	Busy boating	53.7363	24.1844	36.0329	50.1564		187	Busy boating	117.874	101.783	123.272		187	Busy boating	77.2746	60.1539	73.7495	82.7604		187	Busy boating	93.784	81.219	99.078
98	Busy boating	98.5172	85.1148	101.46		98	Busy boating	52.8955	24.1425	35.6824	49.5196		188	Busy boating	117.149	100.641	123.367		188	Busy boating	76.5516	59.9728	73.5124	82.8476		188	Busy boating	92.999	80.446	99.49
99	Busy boating	98.9413	84.1725	102.462		99	Busy boating	51.8822	23.9637	35.2697	49.4011		189	Busy boating	115.294	100.246	121.448		189	Busy boating	75.0319	58.1728	71.3553	81.3583		189	Busy boating	92.61	77.991	98.636
100	Busy boating	98.5989	84.7063	101.439		100	Busy boating	51.1565	24.7538	35.5934	49.2174		190	Busy boating	112.032	98.8143	117.713		190	Busy boating	73.1974	59.6518	67.6885	78.3922		190	Busy boating	90.838	79.368	96.626
101	Busy boating	98.5376	80.6135	101.442		101	Busy boating	51.448	25.1687	35.4895	48.1521		191	Busy boating	108.325	93.9091	114.473		191	Busy boating	71.7389	54.7502	66.6061	77.8757		191	Busy boating	89.99	76.066	95.028
102	Busy boating	98.8964	83.0871	101.493		102	Busy boating	52.3555	22.1845	35.9842	49.2923		192	Busy boating	102.194	84.5326	108.604		192	Busy boating	69.8711	50.7843	64.0893	76.5959		192	Busy boating	90.478	76.4	95.649
103	Busy boating	98.501	85.172	102.945		103	Busy boating	53.4612	23.8367	35.8374	49.5081		193	Busy boating	96.5479	77.6302	102.259		193	Busy boating	67.8436	51.2805	63.5421	74.3081		193	Busy boating	91.281	79.128	96.867
104	Busy boating	97.9363	83.3164	102.835		104	Busy boating	54.609	24.1866	36.6619	52.272		194	Busy boating	101.977	80.5224	108.712		194	Busy boating	65.5304	47.7214	61.513	71.3623		194	Busy boating	91.372	80.673	96.088
105	Busy boating	97.5409	81.2647	102.902		105	Busy boating	55.5573	26.1395	37.1291	54.0871		195	Busy boating	106.271	90.6763	113.283		195	Busy boating	65.4547	50.1208	61.4708	72.1072		195	Busy boating	91.12	79.337	96.145
106	Busy boating	99.0243	80.3912	102.226		106	Busy boating	57.4623	26.7828	40.8943	57.636		196	Busy boating	107.252	91.8382	114.073		196	Busy boating	63.6402	44.8789	58.4552	70.2996		196	Busy boating	91.49	81.541	96.069
107	Busy boating	101.268	81.1317	103.658		107	Busy boating	62.5983	29.8302	43.8523	61.7663		197	Busy boating	106.336	91.3471	112.368		197	Busy boating	61.3885	42.5124	58.2922	67.5054		197	Busy boating	91.714	81.235	96.528
108	Busy boating	102.188	83.3334	107.64		108	Busy boating	63.6982	29.256	43.4183	61.5585		198	Busy boating	106.198	82.0426	111.117		198	Busy boating	61.1231	45.7666	57.5064	66.3544		198	Busy boating	92.378	82.052	97.039
109	Busy boating	99.722	82.3696	106.141		109	Busy boating	61.3076	25.3316	39.23	57.2997		199	Busy boating	105.604	87.13	112.639		199	Busy boating	61.9195	42.896	57.9003	69.0486		199	Busy boating	94.305	82.211	99.561
110	Busy boating	99.7176	82.1748	106.067		110	Busy boating	59.4859	27.0773	37.6404	55.7503		200	Busy boating	105.507	91.4403	111.433		200	Busy boating	62.9264	46.0902	58.5977	68.7459		200	Busy boating	98.774	86.895	103.4
111	Busy boating	100.987	82.432	105.782		111	Busy boating	57.7849	23.7226	37.0952	55.0434		201	Busy boating	105.64	87.5805	112.355		201	Busy boating	63.8714	50.0622	59.5909	70.1907		201	Busy boating	98.033	87.896	104.33
112	Busy boating	103.684	81.4693	106.228		112	Busy boating	56.4447	26.4556	37.2398	54.6853		202	Busy boating	104.688	88.5077	110.615		202	Busy boating	61.9627	44.7633	57.9613	68.2955		202	Busy boating	96.545	82.106	102.28
113	Busy boating	106.377	85.1214	112.15		113	Busy boating	56.8444	24.3583	36.8493	55.3712		203	Busy boating	105.712	90.3658	111.096		203	Busy boating	61.9308	47.009	58.3083	67.2956		203	Busy boating	96.852	80.291	104.27
114	Busy boating	106.171	81.3647	111.976		114	Busy boating	59.0584	25.1027	36.8344	53.549		204	Busy boating	105.541	91.7331	111.342		204	Busy boating	60.8501	45.009	56.7729	66.9005		204	Busy boating	95.905	82.736	101.12
115	Busy boating	105.766	82.3097	113.656		115	Busy boating	61.36	24.2941	37.0077	52.7897		205	Busy boating	106.423	90.2426	112.516		205	Busy boating	60.0048	42.9773	55.7063	66.2161		205	Busy boating	97.496	85.352	102.93
116	Busy boating	103.616	83.6824	110.063		116	Busy boating	63.4486	24.7222	37.0021	54.2612		206	Busy boating	106.863	91.0256	111.982		206	Busy boating	59.0099	43.444	56.1481	64.8331		206	Busy boating	97.695	84.595	103.68
117	Busy boating	102.668	82.7198	109.671		117	Busy boating	64.3953	24.8691	37.2695	61.1669		207	Busy boating	107.722	94.1862	114.126		207	Busy boating	58.3398	44.6408	54.2042	64.5062		207	Busy boating	96.869	82.959	102.42
118	Busy boating	102.548	84.334	106.919		118	Busy boating	61.6907	23.744	37.4404	63.8933		208	Busy boating	107.431	83.4184	113.754		208	Busy boating	56.2048	39.8337	52.8581	61.8927		208	Busy boating	96.848	79.586	102.28
119	Busy boating	107.521	81.4825	109.012		119	Busy boating	55.7041	25.2547	36.44	54.9481		209	Busy boating	107.228	94.5089	113.649		209	Busy boating	54.2738	39.1422	50.9733	60.5324		209	Busy boating	97.918	84.437	103.83
120	Busy boating	109.434	84.931	118.129		120	Busy boating	56.6072	22.8416	36.1491	52.9864		210	Busy boating	105.188	94.4512	110.362		210	Busy boating	50.9992	42.0455	48.9255	56.3016		210	Busy boating	97.234	85.091	102.3
121	Busy boating	107.293	85.1083	115.329		121	Busy boating	61.3338	24.9006	36.1709	60.7696		211	Busy boating	106.432	90.0641	112.794		211	Busy boating	51.4806	33.105	47.6589	57.7258		211	Busy boating	97.766	86.259	104.22
122	Busy boating	104.833	83.192	113.426		122	Busy boating	60.8596	24.6887	36.9765	60.1405		212	Busy boating	107.301	94.9781	113.67		212	Busy boating	52.2358	36.2865	48.9985	58.3656		212	Busy boating	97.081	80.967	103.31
123	Busy boating	106.933	85.3583	113.49		123	Busy boating	56.8459	24.7627	36.7913	55.7572		213	Busy boating	106.731	92.2087	111.114		213	Busy boating	52.0441	36.7133	48.1269	57.4216		213	Busy boating	95.791	84.169	101.86
124	Busy boating	110.484	86.4281	117.083		124	Busy boating	54.7457	25.365	38.2183	55.3965		214	Busy boating	107.319	88.308	113.51		214	Busy boating	52.872	37.0839	48.6198	58.8779		214	Busy boating	94.035	76.816	100.25
125	Busy boating	110.954	82.3839	117.247		125	Busy boating	55.3198	25.0467	39.3282	56.7236		215	Busy boating	106.321	92.2511	111.541		215	Busy boating	52.7687	36.6595	49.7001	58.0119		215	Busy boating	93.273	80.325	99.045
126	Busy boating	110.322	83.074	118.211		126	Busy boating	58.1284	24.4494	39.303	58.0675		216	Busy boating	105.908	91.6758	111.796		216	Busy boating	53.1101	39.542	48.8648	59.2117		216	Busy boating	93.15	77.673	98.327
127	Busy boating	108.399	84.0476	117.112		127	Busy boating	60.7717	26.4398	39.465	58.151		217	Busy boating	104.693	90.5614	110.965		217	Busy boating	52.7926	38.5593	49.5102	58.3385		217	Busy boating	93.942	79.568	100.41
128	Busy boating	103.641	81.5787	109.864		128	Busy boating	61.1715	25.2157	39.6675	57.0223		218	Busy boating	105.247	91.6738	109.993		218	Busy boating	53.9867	40.0985	51.3715	58.4237		218	Busy boating	93.286	79.969	100.34
129	Busy boating	99.4703	83.7319	100.979		129	Busy boating	59.4059	25.2458	38.3474	56.3093		219	Busy boating	105.262	87.2647	109.24		219	Busy boating	54.1932	37.2128	50.8797	58.2471		219	Busy boating	90.787	76.351	95.905
130	Busy boating	97.4339	84.9695	101.864		130	Busy boating	57.7765	23.1129	37.3298	52.2166		220	Busy boating	105.412	91.4646	111.474		220	Busy boating	54.6072	41.5561	50.8945	60.1227		220	Busy boating	91.061	76.862	97.727
131	Busy boating	96.7794	82.1759	101.149		131	Busy boating	55.5407	21.9808	35.3217	49.6342		221	Busy boating	106.434	92.2568	112.527		221	Busy boating	55.5816	40.8906	52.258	61.2586		221	Busy boating	91.117	74.162	97.542
132	Busy boating	95.6447	83.166	100.118		132	Busy boating	53.6766	21.9759	35.2749	49.1148		222	Busy boating	105.698	92.77	111.184		222	Busy boating	55.3333	38.4321	51.9671	60.9464		222	Busy boating	90.263	75.702	96.214
133	Busy boating	95.2635	79.5849	100.596		133	Busy boating	52.0942	23.3194	34.8485	47.6037		223	Busy boating	105.2	88.5452	111.918		223	Busy boating	55.4462	37.421	50.7028	61.7776		223	Busy boating	89.405	75.383	94.835
134	Busy boating	95.3523	83.6692	100.27		134	Busy boating	50.1857	23.9595	33.8879	46.4408		224	Busy boating	103.037	84.7981	108.697		224	Busy boating	54.8399	39.6396	50.0794	59.6114		224	Busy boating	91.156	73.257	97.062
135	Busy boating	96.0385	81.0033	101.97		135	Busy boating	50.8873	21.1452	34.6715	46.6214		225	Busy boating	104.516	86.1479	110.36		225	Busy boating	57.0672	41.439	52.1088	62.952		225	Busy boating	91.573	76.131	97.046
136	Busy boating	95.9049	79.2979	102.341		136	Busy boating	53.82	22.121	34.3583	47.3728		226	Busy boating	103.596	85.9308	109.768		226	Busy boating	57.8229	39.7418	54.3318	62.9352		226	Busy boating	89.827	75.551	95.363
137	Busy boating	97.2532	83.0309	101.657		137	Busy boating	56.4824	22.3332	35.311	50.6358		227	Busy boating	100.817	90.8973	105.652		227	Busy boating	56.5384	45.2727	53.766	61.4278		227	Busy boating	90.317	74.771	96.685
138	Busy boating	97.0606	77.1365	101.417		138	Busy boating	57.7686	24.8778	37.1953	55.3619		228	Busy boating	100.311	83.6224	105.929		228	Busy boating	57.499	39.5603	53.4781	62.9638		228	Busy boating	90.672	75.269	97.021
139	Busy boating	96.6155	84.0057	101.879		139	Busy boating	57.0756	24.57	35.7788	54.1541		229	Busy boating	100.3	83.7924	106.494		229	Busy boating	59.6143	39.2004	54.5141	66.103		229	Busy boating	89.803	74.314	95.122
140	Busy boating	97.9621	82.1188	101.963		140	Busy boating	57.4253	20.7556	32.9272	46.5964		230	Busy boating	97.6893	78.7312	104.111		230	Busy boating	61.3606	39.1608	53.9717	68.5633		230	Busy boating	91.23	73.052	96.095
141	Busy boating	97.0965	82.4405	102.416		141	Busy boating	56.7077	20.1498	32.1433	45.8308		231	Busy boating	93.1511	82.3873	98.1166		231	Busy boating	60.942	43.3445	57.2991	66.768		231	Busy boating	90.521	75.565	95.94
142	Busy boating	97.1561	81.0886	103.435		142	Busy boating	54.7577	21.9403	33.131	46.6265		232	Busy boating	98.4355	81.2596	104.233		232	Busy boating	60.4384	43.2098	54.6667	67.0934		232	Busy boating	91.189	77.24	97.293
143	Busy boating	96.4889	78.8781	102.237		143	Busy boating	53.9726	20.7183	34.3729	50.7344		233	Busy boating	103.429	82.9901	110.888		233	Busy boating	61.1478	40.5434	56.0789	68.7969		233	Busy boating	90.888	71.845	96.065
144	Busy boating	97.6763	79.6703	101.971		144	Busy boating	58.0233	23.0988	35.1682	53.5729		234	Busy boating	106.573	86.3702	113.661		234	Busy boating	61.4153	34.9759	54.9932	68.5008		234	Busy boating	89.326	75.545	94.685
145	Busy boating	99.3234	87.3185	102.472		145	Busy boating	60.8856	22.9404	34.0219	51.3082		235	Busy boating	108.435	86.8381	115.81		235	Busy boating	60.8238	41.1326	53.6701	67.9408		235	Busy boating	87.99	75.926	93.272
146	Busy boating	99.5954	79.0266	102.967		146	Busy boating	59.9339	21.3148	33.1816	49.3386		236	Busy boating	109.047	88.3533	116.817		236	Busy boating	59.6299	38.7281	52.0252	66.6765		236	Busy boating	90.266	75.736	97.894
147	Busy boating	99.4873	82.6349	104.847		147	Busy boating	58.3379	20.2531	32.8366	45.7628		237	Busy boating	107.846	89.6511	115.944		237	Busy boating	57.1259	38.9422	52.0204	64.6033		237	Busy boating	90.134	77.582	95.975
148	Busy boating	100.705	83.2226	105.307		148	Busy boating	56.5227	20.8201	31.8336	45.0641		238	Busy boating	105.891	88.6083	111.918		238	Busy boating	54.5296	35.3322	50.7477	60.4364		238	Busy boating	90.645	79.013	95.703
149	Busy boating	99.8324	78.3688	101.943		149	Busy boating	54.1999	19.5833	31.8408	45.0285		239	Busy boating	106.622	90.8306	112.117		239	Busy boating	54.6734	37.0672	49.5052	59.8031		239	Busy boating	90.434	77.046	96.094
150	Busy boating	100.274	80.3527	102.223		150	Busy boating	51.1972	20.093	31.0681	43.1147		240	Busy boating	105.898	87.9314	110.978		240	Busy boating	53.767	35.8206	48.3206	59.7673		240	Busy boating	89.394	78.051	94.501
151	Busy boating	101.871	83.3232	101.837		151	Busy boating	48.2849	19.6818	31.0418	43.626		241	Busy boating	106.182	92.5191	113.75		241	Busy boating	53.8363	36.8098	48.2167	61.699		241	Busy boating	89.086	77.141	93.815
152	Busy boating	102.195	80.9757	102.833		152	Busy boating	46.2455	20.6044	30.9226	44.2391		242	Busy boating	105.231	84.5817	112.141		242	Busy boating	53.4865	35.2273	48.2389	59.9264		242	Busy boating	88.82	76.741	92.97
153	Busy boating	102.116	81.445	102.509		153	Busy boating	46.0049	18.5901	31.2231	46.799		243	Busy boating	104.553	88.9146	110.78		243	Busy boating	53.3182	37.4762	48.5395	59.3399		243	Busy boating	89.411	75.475	93.797
154	Busy boating	103.295	82.5967	102.694		154	Busy boating	46.686	19.2806	31.2619	49.0163		244	Busy boating	104.061	87.6261	110.676		244	Busy boating	53.7599	35.9713	48.458	60.5883		244	Busy boating	89.689	76.666	94.011
155	Busy boating	102.077	81.0788	103.505		155	Busy boating	46.4463	21.8115	32.5659	51.4468		245	Busy boating	102.534	86.9328	109.069		245	Busy boating	53.6898	32.5339	48.2682	59.3326		245	Busy boating	89.416	73.92	95.163
156	Busy boating	101.487	84.3512	104.38		156	Busy boating	45.7306	19.007	31.9216	51.9989		246	Busy boating	100.574	79.8247	105.862		246	Busy boating	52.8422	37.6139	49.0449	58.6042		246	Busy boating	88.948	75.928	93.918
157	Busy boating	101.528	80.9004	106.652		157	Busy boating	45.6637	22.7047	32.3796	50.0345		247	Busy boating	99.1678	84.5102	104.787		247	Busy boating	52.3331	35.4079	48.1142	59.3316		247	Busy boating	89.406	76.884	94.945
158	Busy boating	103.487	82.6602	105.891		158	Busy boating	45.4181	20.8348	32.2562	47.6284		248	Busy boating	99.2101	85.1521	104.515		248	Busy boating	52.0104	35.9769	49.5076	57.3973		248	Busy boating	88.991	75.317	94.354
159	Busy boating	103.856	81.3659	107.669		159	Busy boating	44.483	20.6249	31.7209	47.0509		249	Busy boating	99.334	85.3956	104.328		249	Busy boating	52.9052	36.3248	48.9566	58.792		249	Busy boating	89.151	76.54	95.703
160	Busy boating	101.522	80.1756	106.242		160	Busy boating	43.1192	18.5848	31.8734	45.4916		250	Busy boating	101.064	88.2665	105.991		250	Busy boating	53.9042	38.0089	50.2836	58.8753		250	Busy boating	88.407	73.487	93.313
161	Busy boating	100.591	84.9914	105.452		161	Busy boating	41.9848	19.2777	31.1947	45.1556		251	Busy boating	99.9025	87.3166	105.391		251	Busy boating	52.8281	35.3203	48.9482	58.1805		251	Busy boating	87.296	73.577	92.628
162	Busy boating	102.665	81.8644	106.123		162	Busy boating	43.4331	21.2311	31.8779	47.7303		252	Busy boating	101.048	86.9173	107.344		252	Busy boating	52.6159	36.831	48.95	59.7232		252	Busy boating	86.284	69.925	92.527
163	Busy boating	105.199	82.0764	106.901		163	Busy boating	47.0401	19.8857	32.325	49.0404		253	Busy boating	101.507	86.1654	107.709		253	Busy boating	52.9581	35.2504	47.9607	58.9123		253	Busy boating	86.544	71.662	92.721
164	Busy boating	103.748	84.3953	107.554		164	Busy boating	48.9035	21.219	34.0493	54.3315		254	Busy boating	101.149	84.8508	106.372		254	Busy boating	51.952	35.9542	47.7975	58.3609		254	Busy boating	87.153	71.39	94.795
165	Busy boating	100.295	84.625	105.659		165	Busy boating	47.7937	23.2101	33.7474	55.7583		255	Busy boating	100.959	82.1136	107.489		255	Busy boating	51.1551	31.6381	47.4901	57.4602		255	Busy boating	86.032	72.165	92.711
166	Busy boating	101	84.2277	107.341		166	Busy boating	47.5247	21.6712	32.768	51.9925		256	Busy boating	101.847	85.374	108.204		256	Busy boating	51.2319	36.0169	47.1529	57.6511		256	Busy boating	85.148	70.718	90.604
167	Busy boating	101.527	82.4108	108.039		167	Busy boating	49.5522	21.1682	32.6685	51.2111		257	Busy boating	104.009	91.8891	110.67		257	Busy boating	52.3578	35.6076	48.3124	58.9363		257	Busy boating	84.832	71.489	89.949
168	Busy boating	101.148	83.3158	108.705		168	Busy boating	51.0956	18.9522	31.9907	50.3563		258	Busy boating	105.633	89.1073	111.532		258	Busy boating	54.0391	37.2819	48.1805	60.4917		258	Busy boating	88.32	74.023	94.635
169	Busy boating	102.552	82.2272	104.868		169	Busy boating	52.4109	18.2257	31.5733	50.7378		259	Busy boating	107.511	85.3554	114.231		259	Busy boating	56.1226	34.2577	50.4572	62.3369		259	Busy boating	88.124	74.653	93.409
170	Busy boating	103.129	81.33	106.323		170	Busy boating	52.8101	19.7695	31.4504	51.0271		260	Busy boating	107.872	93.4267	113.829		260	Busy boating	56.4428	41.2168	52.4089	62.6709		260	Busy boating	85.054	66.474	89.911
171	Busy boating	102.58	82.2457	105.504		171	Busy boating	52.8625	20.8173	31.7462	50.9012		261	Busy boating	108.105	90.8091	114.239		261	Busy boating	56.636	37.0866	50.9006	63.0631		261	Busy boating	83.404	71.566	88.358
172	Busy boating	100.193	84.0509	105.13		172	Busy boating	52.8055	20.2128	31.2027	50.2475		262	Busy boating	108.699	88.6633	114.814		262	Busy boating	57.5171	38.0145	52.6838	63.5004		262	Busy boating	82.328	70.795	87.355
173	Busy boating	100.582	79.7379	103.447		173	Busy boating	52.6407	20.353	31.6467	50.4544		263	Busy boating	108.199	86.1769	113.31		263	Busy boating	57.1269	38.6663	51.4541	62.7035		263	Busy boating	83.243	70.936	88.818
174	Busy boating	100.875	84.6431	106.382		174	Busy boating	52.3945	18.7735	31.6629	49.7064		264	Busy boating	108.102	90.4755	112.527		264	Busy boating	57.2133	42.2203	53.1703	61.819		264	Busy boating	84.777	65.592	90.199
175	Busy boating	101.011	80.3786	107.587		175	Busy boating	52.2969	19.8768	31.748	49.5662		265	Busy boating	108.537	94.9753	114.225		265	Busy boating	58.1741	41.8218	56.0169	63.8313		265	Busy boating	85.187	74.158	91.353
176	Busy boating	101.364	81.448	107.309		176	Busy boating	53.2386	21.0038	32.0917	49.6887		266	Busy boating	108.378	93.8922	114.952		266	Busy boating	59.1898	43.284	55.6662	64.6956		266	Busy boating	84.595	74.035	90.455
177	Busy boating	102.231	81.5781	107.575		177	Busy boating	55.3928	20.8756	33.3115	50.3537		267	Busy boating	109.995	85.3489	114.37		267	Busy boating	61.5101	44.2166	54.3802	65.8302		267	Busy boating	84.648	71.837	89.476
178	Busy boating	102.91	80.2319	106.798		178	Busy boating	58.1237	20.6492	32.4791	50.3943		268	Busy boating	109.099	93.0932	114.927		268	Busy boating	61.5385	42.814	54.7591	67.4188		268	Busy boating	83.429	69.131	88.704
179	Busy boating	103.964	84.2885	106.796		179	Busy boating	60.3096	20.8643	32.8179	50.3609		269	Busy boating	107.632	90.7351	115.723		269	Busy boating	61.5984	41.5623	54.5775	69.4693		269	Busy boating	85.586	70.602	90.115
180	Busy boating	102.769	82.4161	108.551		180	Busy boating	61.5758	20.6416	33.2189	49.1545		270	Busy boating	108.212	87.8895	114.562		270	Busy boating	62.5502	44.663	57.7686	69.6598		270	Busy boating	88.688	71.121	94.135
181	Busy boating	103.839	80.5318	107.551		181	Busy boating	61.8355	20.8435	32.3734	49.2281		271	Busy boating	108.496	93.3098	114.455		271	Busy boating	63.2312	45.2244	59.2133	69.7874		271	Busy boating	88.03	73.664	92.759
182	Busy boating	104.248	83.9325	109.225		182	Busy boating	61.1736	21.427	33.0677	48.149		272	Busy boating	107.588	93.2297	113.579		272	Busy boating	62.4489	47.1672	58.5306	68.3532		272	Busy boating	87.167	69.12	94.515
183	Busy boating	103.76	84.0919	111		183	Busy boating	59.5105	20.2726	33.1998	48.6019		273	Busy boating	107.572	86.8818	113.248		273	Busy boating	63.4635	41.2295	56.4861	71.4096		273	Busy boating	85.192	67.353	90.033
184	Busy boating	105.569	81.2429	110.736		184	Busy boating	57.0792	22.6692	33.1523	49.7822		274	Busy boating	105.695	83.1852	113.105		274	Busy boating	62.9182	41.1207	53.163	70.1734		274	Busy boating	85.488	73.476	91.384
185	Busy boating	104.584	82.1593	110.019		185	Busy boating	55.2434	21.3999	34.2781	51.2321		275	Busy boating	104.888	82.7278	112.106		275	Busy boating	62.5702	39.6507	54.7332	70.1189		275	Busy boating	86.342	72.414	91.863
186	Busy boating	102.437	84.2195	107.875		186	Busy boating	54.7993	22.0944	33.6435	50.8441		276	Busy boating	107.911	81.704	115.375		276	Busy boating	65.1055	37.8873	56.9886	71.99		276	Busy boating	86.293	70.693	91.37
187	Busy boating	100.733	79.8436	106.621		187	Busy boating	54.6371	23.7409	34.2175	50.7829		277	Busy boating	107.411	86.3073	115.881		277	Busy boating	64.8185	41.3546	58.4192	71.4839		277	Busy boating	88.506	78.029	95.294
188	Busy boating	99.2666	83.5434	103.233		188	Busy boating	55.637	19.36	33.6801	49.2152		278	Busy boating	107.569	87.4061	115.305		278	Busy boating	65.4316	38.5529	56.6636	72.1825		278	Busy boating	89.783	71.102	97.281
189	Busy boating	99.4848	85.1732	105.202		189	Busy boating	56.7752	20.2458	32.6394	47.8188		279	Busy boating	107.8	81.5432	115.497		279	Busy boating	66.4004	39.1984	56.5716	75.2438		279	Busy boating	89.646	70.497	96.088
190	Busy boating	100.218	86.5874	104.129		190	Busy boating	57.5911	20.9817	32.5309	46.1025		280	Busy boating	104.977	82.1675	113.539		280	Busy boating	64.1742	35.0267	53.6762	72.5245		280	Busy boating	88.2	68.914	95.446
191	Busy boating	101.216	83.5436	105.183		191	Busy boating	57.8511	21.1078	32.6219	45.4515		281	Busy boating	104.205	83.2159	112.061		281	Busy boating	62.8668	36.3167	51.0168	71.587		281	Busy boating	86.71	72.073	90.71
192	Busy boating	101.647	81.687	107.358		192	Busy boating	57.7362	21.7241	32.702	46.5639		282	Busy boating	104.391	83.4873	111.079		282	Busy boating	63.4408	32.7877	51.0717	72.1875		282	Busy boating	87.966	75.223	92.478
193	Busy boating	100.836	88.1151	106.204		193	Busy boating	57.0643	20.1129	31.949	45.6334		283	Busy boating	103.862	80.9558	110.751		283	Busy boating	63.0755	36.9402	51.2692	71.0016		283	Busy boating	88.26	73.909	94.697
194	Busy boating	100.141	83.8868	103.109		194	Busy boating	55.7632	18.9804	31.3694	45.1051		284	Busy boating	103.344	83.0518	110.124		284	Busy boating	62.7628	35.7361	49.7187	70.7592		284	Busy boating	87.493	72.414	93.535
195	Busy boating	100.061	82.1093	105.215		195	Busy boating	54.8522	18.4003	31.3941	44.1817		285	Busy boating	100.942	78.8949	106.15		285	Busy boating	59.5235	35.0275	47.6982	63.3788		285	Busy boating	86.34	71.942	91.159
196	Busy boating	99.8647	81.3936	106.4		196	Busy boating	53.7914	20.052	31.1155	44.8236		286	Busy boating	98.3674	80.0361	104.188		286	Busy boating	53.9501	35.2992	47.5957	59.2495		286	Busy boating	86.169	76.771	90.921
197	Busy boating	100.198	84.1429	104.912		197	Busy boating	53.1597	18.3593	30.4445	44.0479		287	Busy boating	95.6726	81.8214	102.343		287	Busy boating	50.6361	34.0269	46.6555	56.644		287	Busy boating	85.821	76.256	90.363
198	Busy boating	100.26	84.8456	105.096		198	Busy boating	53.5762	19.0361	30.8685	44.7705		288	Busy boating	95.8746	82.7626	101.276		288	Busy boating	50.3283	35.0251	46.5568	57.0334		288	Busy boating	85.688	73.651	90.046
199	Busy boating	99.766	81.449	104.927		199	Busy boating	53.4559	19.0332	30.8953	44.2764		289	Busy boating	94.731	79.545	99.5393		289	Busy boating	49.1374	34.9549	44.9083	54.0551		289	Busy boating	85.698	69.36	90.98
200	Busy boating	100.772	84.5768	106.477		200	Busy boating	53.1938	21.5102	31.3015	43.8574		290	Busy boating	95.9461	84.9198	101.453		290	Busy boating	48.896	34.6605	44.65	54.3635		290	Busy boating	86.107	74.668	91.462
201	Busy boating	101.16	84.0476	107.577		201	Busy boating	53.0357	19.3637	30.8288	44.2794		291	Busy boating	96.1308	84.3866	102.081		291	Busy boating	49.0818	33.258	44.5386	55.0071		291	Busy boating	85.781	72.462	90.551
202	Busy boating	100.66	84.1426	107.278		202	Busy boating	52.6173	19.2754	31.4609	43.7187		292	Busy boating	95.5625	84.9072	101.643		292	Busy boating	49.1099	33.7372	45.5863	54.6632		292	Busy boating	85.097	75.723	88.712
203	Busy boating	100.584	79.5147	106.347		203	Busy boating	52.2128	20.9438	31.4928	44.218		293	Busy boating	96.2671	83.46	100.857		293	Busy boating	50.3892	35.6884	48.025	54.7059		293	Busy boating	85.228	73.615	89.802
204	Busy boating	101.165	85.7989	106.344		204	Busy boating	51.6131	19.69	31.1614	43.7693		294	Busy boating	95.1205	83.3677	101.282		294	Busy boating	48.6545	34.7973	45.1404	54.5131		294	Busy boating	85.328	71.333	91.103
205	Busy boating	101.7	86.5562	107.595		205	Busy boating	51.1368	21.7382	31.486	43.2563		295	Busy boating	94.2442	79.3432	99.9355		295	Busy boating	47.0912	30.8176	42.8875	52.1484		295	Busy boating	85.89	69.395	90.844
206	Busy boating	101.156	83.4668	106.165		206	Busy boating	50.9832	20.2165	31.3637	42.8299		296	Busy boating	95.4134	81.5503	99.8267		296	Busy boating	46.4973	29.976	41.9495	52.4035		296	Busy boating	86.614	72.72	91.411
207	Busy boating	100.995	83.2229	106.559		207	Busy boating	51.2175	18.987	31.3436	42.997		297	Busy boating	93.8489	83.5834	98.1506		297	Busy boating	45.6779	28.6392	42.1722	50.3801		297	Busy boating	86.85	74.356	91.77
208	Busy boating	101.349	84.885	106.952		208	Busy boating	51.8314	19.9992	31.4571	42.7501		298	Busy boating	93.2989	81.1089	98.7632		298	Busy boating	45.3736	32.1973	42.6753	50.0634		298	Busy boating	87.025	75.236	92.217
209	Busy boating	101.621	88.0304	106.728		209	Busy boating	52.224	19.9751	31.1104	43.5826		299	Busy boating	93.379	81.6733	99.3881		299	Busy boating	45.775	31.9675	41.8197	50.9875		299	Busy boating	85.801	73.474	89.932
210	Busy boating	100.998	86.8035	107.51		210	Busy boating	52.2417	20.8066	31.8533	43.2912		300	Busy boating	92.8682	80.8566	96.8122		300	Busy boating	46.284	28.4796	42.7381	52.2247		300	Busy boating	85.521	73.899	90.327
211	Busy boating	101.705	83.4071	107.821		211	Busy boating	51.8938	19.874	31.2516	43.7981		301	Busy boating	91.8586	73.3465	96.4421		301	Busy boating	45.0878	31.9853	41.7505	50.3597		301	Busy boating	86.92	73.969	91.211
212	Busy boating	100.559	84.6348	106.126		212	Busy boating	51.0349	20.2973	30.5133	43.3075		302	Busy boating	90.408	80.6562	94.6396		302	Busy boating	44.4789	30.5866	41.0576	49.7548		302	Busy boating	86.689	78.457	90.468
213	Busy boating	99.6895	85.8323	105.671		213	Busy boating	49.5174	20.4948	30.2641	41.9914		303	Busy boating	91.018	80.3516	96.2701		303	Busy boating	44.3953	28.9834	41.0442	49.3181		303	Busy boating	86.458	73.477	90.478
214	Busy boating	100.579	85.2478	106.31		214	Busy boating	47.2695	18.963	30.4558	42.8276		304	Busy boating	90.9765	76.8336	96.1269		304	Busy boating	44.4922	29.0634	41.6158	48.6918		304	Busy boating	86.538	75.196	90.552
215	Busy boating	100.735	80.8558	106.995		215	Busy boating	44.1534	19.4988	30.8948	43.0316		305	Busy boating	91.3295	77.8867	96.198		305	Busy boating	45.2177	29.3875	41.7689	50.0859		305	Busy boating	86.909	74.911	91.108
216	Busy boating	100.755	83.024	106.882		216	Busy boating	41.7433	21.3906	30.5459	43.3686		306	Busy boating	90.8899	76.9178	96.6319		306	Busy boating	46.2536	30.2966	43.1788	51.9132		306	Busy boating	87.773	76.34	91.666
217	Busy boating	101.46	85.2103	107.849		217	Busy boating	42.2524	20.6664	30.7826	42.8023		307	Busy boating	91.809	75.3172	97.1138		307	Busy boating	47.8787	31.8888	43.9672	53.4244		307	Busy boating	86.469	76.29	91.077
218	Busy boating	102.043	81.6238	107.571		218	Busy boating	43.9224	20.4254	31.3586	42.9982		308	Busy boating	92.1962	78.5022	97.8466		308	Busy boating	47.963	30.5599	43.3553	54.6669		308	Busy boating	87.222	75.259	92.299
219	Busy boating	101.484	81.6855	108.222		219	Busy boating	45.0342	20.6719	31.5542	42.3615		309	Busy boating	92.2419	77.3587	97.7279		309	Busy boating	48.2587	32.0757	44.3088	53.9213		309	Busy boating	87.518	75.923	91.694
220	Busy boating	102.273	83.585	109.486		220	Busy boating	45.8822	20.4202	31.2228	44.5		310	Busy boating	91.4086	79.8307	96.9744		310	Busy boating	48.137	33.7443	44.7668	53.2609		310	Busy boating	88.114	76.464	92.876
221	Busy boating	104.908	84.3354	111.903		221	Busy boating	46.069	21.002	31.387	45.7116		311	Busy boating	92.1731	78.4411	96.6863		311	Busy boating	48.1024	33.1626	45.2947	52.1888		311	Busy boating	86.585	76.332	91.49
222	Busy boating	106.07	86.2939	111.025		222	Busy boating	45.7854	18.5609	31.0391	45.0527		312	Busy boating	91.025	74.9457	96.2454		312	Busy boating	48.2974	32.7918	44.5828	55.5142		312	Busy boating	86.377	75.065	90.224
223	Busy boating	105.859	83.6822	108.992		223	Busy boating	44.9261	19.8419	30.5694	44.5392		313	Busy boating	90.1686	76.3148	96.0404		313	Busy boating	49.4885	29.5522	42.617	56.0681		313	Busy boating	86.228	71.43	90.371
224	Busy boating	107.466	84.0796	110.947		224	Busy boating	44.2093	19.0377	30.1541	45.657		314	Busy boating	90.0611	75.2217	95.6896		314	Busy boating	47.6016	32.3658	43.7876	53.5023		314	Busy boating	85.54	72.163	89.609
225	Busy boating	113.004	84.1295	111.01		225	Busy boating	44.5973	17.7744	30.2957	49.2417		315	Busy boating	91.1606	73.7911	96.8816		315	Busy boating	47.528	33.0842	44.9799	53.1931		315	Busy boating	85.51	69.998	90.268
226	Busy boating	114.531	81.5806	113.416		226	Busy boating	44.8353	19.5809	31.4104	49.6952		316	Busy boating	90.0647	76.1707	94.4858		316	Busy boating	49.2269	32.2445	45.6486	55.219		316	Busy boating	85.752	69.006	90.601
227	Busy boating	112.84	81.6528	118.709		227	Busy boating	44.0629	18.3513	30.4837	51.4234		317	Busy boating	89.4124	75.4679	94.0766		317	Busy boating	47.8183	33.5177	43.0208	54.257		317	Busy boating	85.819	74.515	90.659
228	Busy boating	109.997	85.417	116.212		228	Busy boating	42.9288	18.7608	30.0821	49.4777		318	Busy boating	89.621	73.673	96.7571		318	Busy boating	47.1914	30.3104	42.3192	54.8627		318	Busy boating	85.001	71.143	89.751
229	Busy boating	106.489	84.8491	113.781		229	Busy boating	41.306	18.7225	30.903	47.4423		319	Busy boating	88.9742	76.1514	95.2611		319	Busy boating	47.2302	27.9174	42.859	53.4001		319	Busy boating	85.65	75.313	89.836
230	Busy boating	106.292	85.4074	112.21		230	Busy boating	41.2438	18.8044	30.3597	47.5062		320	Busy boating	88.4225	75.5247	92.4569		320	Busy boating	46.2156	31.3169	42.241	52.1057		320	Busy boating	84.206	70.148	88.486
231	Busy boating	105.638	86.413	110.856		231	Busy boating	39.992	19.7322	30.757	45.7264		321	Busy boating	88.5652	75.3292	93.5435		321	Busy boating	47.4778	30.8909	43.4547	53.7493		321	Busy boating	84.481	72.638	89.888
232	Busy boating	106.525	82.0923	112.458		232	Busy boating	39.7607	20.2429	31.1781	45.7201		322	Busy boating	87.9578	73.9555	93.2198		322	Busy boating	47.9082	32.3038	42.7098	54.4329		322	Busy boating	84.75	72.323	89.117
233	Busy boating	108.64	86.0262	113.999		233	Busy boating	40.6951	19.8498	31.5099	46.32		323	Busy boating	88.8959	76.5023	95.0178		323	Busy boating	47.4497	29.0064	41.6494	53.6125		323	Busy boating	83.102	72.013	88.443
234	Busy boating	109.507	85.6283	113.495		234	Busy boating	41.9872	17.8041	31.1289	46.1549		324	Busy boating	88.0391	76.7544	93.0377		324	Busy boating	47.2413	29.2817	40.8961	52.8895		324	Busy boating	81.747	69.607	85.436
235	Busy boating	110.363	86.4754	113.403		235	Busy boating	42.7825	19.2625	30.8889	48.0861		325	Busy boating	87.9671	74.5899	93.9321		325	Busy boating	46.4433	27.7492	42.6908	52.0568		325	Busy boating	81.961	70.137	85.822
236	Busy boating	110.6	84.661	114.648		236	Busy boating	43.3573	19.3367	31.3597	47.9773		326	Busy boating	87.9955	75.5756	93.0243		326	Busy boating	45.9539	28.859	41.1424	52.1768		326	Busy boating	82.311	71.631	86.99
237	Busy boating	110.859	84.7782	118.584		237	Busy boating	43.4653	19.1305	32.6209	48.7015		327	Busy boating	87.4123	76.482	91.6023		327	Busy boating	46.0571	27.4005	40.5976	51.3513		327	Busy boating	82.726	71.106	87.731
238	Busy boating	114.338	84.2577	118.21		238	Busy boating	44.8809	20.768	33.0089	50.1599		328	Busy boating	86.8051	75.8638	91.4		328	Busy boating	46.2853	27.796	41.6803	50.6919		328	Busy boating	81.383	65.69	86.939
239	Busy boating	112.83	87.0629	118.088		239	Busy boating	44.8362	21.4486	33.3133	50.9774		329	Busy boating	88.48	76.7798	93.8022		329	Busy boating	47.2482	28.8118	40.2035	54.0838		329	Busy boating	80.842	68.821	84.828
240	Busy boating	111.107	89.342	118.573		240	Busy boating	45.3475	20.4435	32.8957	52.1016		330	Busy boating	88.9847	76.6988	93.4827		330	Busy boating	46.9087	28.797	39.249	55.2921		330	Busy boating	81.041	70.644	86.465
241	Busy boating	111.76	88.1585	118.99		241	Busy boating	46.2953	21.0789	34.2408	51.9474		331	Busy boating	88.3595	75.9313	92.8989		331	Busy boating	47.1266	28.406	40.0006	53.2639		331	Busy boating	81.07	69.253	86.318
242	Busy boating	111.533	88.3935	116.496		242	Busy boating	46.9519	23.3424	34.5621	52.3454		332	Busy boating	87.5308	75.172	92.503		332	Busy boating	46.6138	27.9525	38.7687	54.1645		332	Busy boating	79.465	63.537	84.522
243	Busy boating	113.129	87.4084	121.472		243	Busy boating	47.9005	23.1236	35.8316	54.0112		333	Busy boating	88.3184	76.3121	93.3853		333	Busy boating	46.4585	29.0237	38.7987	54.0668		333	Busy boating	78.042	62.02	83.981
244	Busy boating	114.57	90.0928	121.035		244	Busy boating	48.0915	22.3567	36.0903	53.2188		334	Busy boating	88.668	75.9077	94.9027		334	Busy boating	43.9489	29.6349	38.1129	50.4739		334	Busy boating	78.064	69.078	82.629
245	Busy boating	113.526	87.9474	121.108		245	Busy boating	47.1407	21.8478	34.5557	51.6631		335	Busy boating	87.621	75.0956	92.8266		335	Busy boating	44.2231	25.002	38.2769	49.5042		335	Busy boating	78.859	66.82	84.359
246	Busy boating	113.195	90.3684	120.663		246	Busy boating	47.1003	22.9669	34.5824	51.2204		336	Busy boating	87.7109	75.0542	92.1343		336	Busy boating	44.9037	26.6788	39.211	51.501		336	Busy boating	78.018	64.787	82.887
247	Busy boating	113.925	89.8995	122.202		247	Busy boating	46.4424	23.5173	34.7562	51.1918		337	Busy boating	89.1002	78.4729	95.5823		337	Busy boating	46.8407	27.0713	40.407	54.8085		337	Busy boating	77.363	64.082	82.623
248	Busy boating	116.254	89.9854	123.049		248	Busy boating	46.2101	21.4034	34.891	51.2473		338	Busy boating	88.544	74.2725	93.5633		338	Busy boating	47.3942	28.7333	41.4673	54.472		338	Busy boating	76.46	65.397	80.933
249	Busy boating	117.091	90.7243	124.786		249	Busy boating	46.2661	21.045	34.2219	52.8412		339	Busy boating	86.9101	74.2257	92.145		339	Busy boating	46.3767	27.9959	40.7483	52.2648		339	Busy boating	76.794	65.156	81.01
250	Busy boating	115.964	90.6861	122.742		250	Busy boating	45.3263	21.1686	33.9576	51.4568		340	Busy boating	86.8896	75.4679	91.1329		340	Busy boating	46.7395	26.8258	42.751	51.0807		340	Busy boating	77.27	62.835	81.865
251	Busy boating	117.017	89.8104	125.861		251	Busy boating	45.4333	21.6863	33.7954	52.9026		341	Busy boating	87.1371	72.7821	91.7095		341	Busy boating	45.4745	31.9358	40.5099	51.1455		341	Busy boating	77.637	63.155	82.961
252	Busy boating	116.386	86.4046	125.134		252	Busy boating	44.9857	19.1463	33.068	52.2232		342	Busy boating	86.6184	72.7449	91.4639		342	Busy boating	45.6417	25.8145	40.8721	50.2532		342	Busy boating	77.538	62.881	82.894
253	Busy boating	113.844	88.8112	120.512		253	Busy boating	43.6321	20.1829	32.5483	50.1032		343	Busy boating	85.7847	74.5046	91.1972		343	Busy boating	45.2486	31.1116	41.4154	50.9874		343	Busy boating	78.665	66.142	84.062
254	Busy boating	112.877	89.3866	119.441		254	Busy boating	43.596	21.0632	32.1484	49.2425		344	Busy boating	86.467	69.4641	92.5949		344	Busy boating	46.6332	28.969	40.7411	53.0363		344	Busy boating	78.567	64.318	84.343
255	Busy boating	110.763	88.4702	116.742		255	Busy boating	43.5457	19.6133	32.1479	46.6656		345	Busy boating	86.2682	77.6625	90.9687		345	Busy boating	45.9366	27.2159	39.5941	51.5815		345	Busy boating	77.694	63.084	83.217
256	Busy boating	107.247	89.8111	112.254		256	Busy boating	43.3353	20.7529	32.2519	44.9263		346	Busy boating	86.4238	71.4028	91.0962		346	Busy boating	45.3162	25.8288	41.4737	50.475		346	Busy boating	76.302	59.086	80.783
257	Busy boating	105.383	86.0985	112.122		257	Busy boating	42.6106	20.3083	32.2569	44.8003		347	Busy boating	84.979	72.7322	90.52		347	Busy boating	45.1715	28.6105	41.3339	49.6199		347	Busy boating	76.628	58.906	82.359
258	Busy boating	104.388	88.1026	110.704		258	Busy boating	42.0546	18.4889	31.5863	45.6779		348	Busy boating	83.9266	74.0729	88.7955		348	Busy boating	45.2068	29.2823	41.6297	49.8014		348	Busy boating	76.049	62.155	80.772
259	Busy boating	106.093	85.8904	112.553		259	Busy boating	41.393	19.7897	31.7405	44.7307		349	Busy boating	87.4857	76.7225	92.0345		349	Busy boating	45.3562	28.6276	41.3949	50.4151		349	Busy boating	76.235	66	81.632
260	Busy boating	109.021	89.7349	112.511		260	Busy boating	41.0944	19.6979	31.6096	44.4416		350	Busy boating	92.9071	85.1949	96.7507		350	Busy boating	46.6877	31.0605	43.2063	51.974		350	Busy boating	76.29	58.689	81.034
261	Busy boating	108.79	88.4494	111.62		261	Busy boating	40.0898	19.4241	32.2319	42.9168		351	Busy boating	89.1471	76.4854	93.4142		351	Busy boating	46.1228	30.5492	40.7615	52.0752		351	Busy boating	76.312	59.514	80.278
262	Busy boating	107.412	87.6644	112.144		262	Busy boating	38.6085	20.728	32.008	43.8024		352	Busy boating	86.0033	74.3741	91.1124		352	Busy boating	47.3455	30.2165	43.6218	52.7894		352	Busy boating	76.116	65.036	81.033
263	Busy boating	108.539	85.881	110.813		263	Busy boating	38.4538	18.1857	31.563	43.8484		353	Busy boating	86.8817	69.0986	91.0241		353	Busy boating	46.9446	29.6285	42.1797	53.1519		353	Busy boating	75.1	62.737	79.956
264	Busy boating	108.519	88.4421	112.594		264	Busy boating	37.6611	18.3977	31.1065	41.7405		354	Busy boating	87.6457	73.1189	92.1711		354	Busy boating	46.2312	26.389	41.9247	51.5563		354	Busy boating	76.486	62.083	83.071
265	Busy boating	108.716	89.6951	112.711		265	Busy boating	37.6654	19.9909	32.1079	42.0494		355	Busy boating	87.0065	75.5307	91.8886		355	Busy boating	47.2484	32.6392	42.8662	53.1435		355	Busy boating	76.348	60.079	81.467
266	Busy boating	107.024	87.7155	113.285		266	Busy boating	36.1979	19.6493	30.9723	42.157		356	Busy boating	85.8094	72.8038	91.0467		356	Busy boating	45.6509	31.7054	40.7845	51.5803		356	Busy boating	75.166	61.413	80.53
267	Busy boating	106.88	88.2265	113.965		267	Busy boating	36.7586	18.6589	31.2212	43.0891		357	Busy boating	87.7077	69.6727	94.5244		357	Busy boating	46.5888	26.7061	41.8286	52.4159		357	Busy boating	74.891	63.664	81.2
268	Busy boating	106.703	86.8047	112.17		268	Busy boating	37.2955	19.0992	30.821	43.7237		358	Busy boating	88.2334	77.0112	93.2433		358	Busy boating	45.2523	30.415	40.8857	50.3732		358	Busy boating	75.999	56.301	81.39
269	Busy boating	105.873	89.2926	111.784		269	Busy boating	37.6775	19.5114	31.8778	43.6078		359	Busy boating	88.2185	77.2599	93.2893		359	Busy boating	45.4371	30.5493	41.8327	51.6165		359	Busy boating	75.851	63.035	81.652
270	Busy boating	104.553	88.4199	110.467		270	Busy boating	37.6646	18.6493	31.2699	41.4063		360	Busy boating	89.1564	73.3963	93.8924		360	Busy boating	44.9356	28.5115	42.2745	49.7358		360	Busy boating	76.326	65.384	81.938
271	Busy boating	105.325	87.8654	113.351		271	Busy boating	38.5444	17.8965	30.7143	42.2674		361	Busy boating	89.4256	76.8118	95.5341		361	Busy boating	44.7416	27.7525	41.1004	48.9419		361	Busy boating	75.541	63.901	80.463
272	Busy boating	105.432	90.6262	110.936		272	Busy boating	38.6879	19.5303	31.3241	42.8991		362	Busy boating	89.4188	74.9986	95.0843		362	Busy boating	43.7824	27.1643	41.1011	48.9379		362	Busy boating	75.914	64.186	80.41
273	Busy boating	104.452	89.5672	110.76		273	Busy boating	38.7433	20.1699	31.8566	42.7853		363	Busy boating	89.4846	79.7921	94.1794		363	Busy boating	44.4494	26.6394	40.1213	49.2776		363	Busy boating	78.266	65.982	83.913
274	Busy boating	105.004	87.3672	111.956		274	Busy boating	38.9027	19.8819	31.5067	42.6207		364	Busy boating	89.5647	71.7403	94.246		364	Busy boating	43.1727	25.649	39.3096	47.7127		364	Busy boating	77.931	67.151	82.588
275	Busy boating	106.841	87.4038	110.218		275	Busy boating	38.2178	19.5292	31.865	41.7734		365	Busy boating	89.7782	76.1046	95.7525		365	Busy boating	42.8765	26.4271	38.6211	48.2865		365	Busy boating	76.629	62.339	82.27
276	Busy boating	107.67	89.2838	110.292		276	Busy boating	37.6667	21.3033	31.1901	42.882		366	Busy boating	88.6833	72.3581	94.2839		366	Busy boating	42.724	24.9608	38.7057	47.9573		366	Busy boating	76.472	61.616	81.137
277	Busy boating	105.625	88.7296	111.256		277	Busy boating	36.7293	17.7943	30.9238	41.5469		367	Busy boating	88.4782	78.2048	94.3172		367	Busy boating	43.1487	22.6291	39.1097	48.7462		367	Busy boating	78.94	65.631	83.769
278	Busy boating	105.548	85.1788	111.339		278	Busy boating	35.9885	19.775	31.5776	42.2726		368	Busy boating	89.1139	69.291	95.6091		368	Busy boating	43.8146	24.5699	39.2772	49.4062		368	Busy boating	76.577	63.095	80.445
279	Busy boating	105.424	87.9892	110.466		279	Busy boating	36.0919	19.0203	31.2329	42.1732		369	Busy boating	89.713	76.6047	94.5368		369	Busy boating	43.7432	29.3277	40.317	48.794		369	Busy boating	75.156	66.092	79.614
280	Busy boating	105.696	86.5067	112.716		280	Busy boating	36.344	19.917	31.1394	42.389		370	Busy boating	90.2177	74.5983	95.7878		370	Busy boating	44.7019	25.9728	40.5053	50.8134		370	Busy boating	75.99	65.042	79.884
281	Busy boating	104.548	87.3398	109.968		281	Busy boating	36.3656	20.2644	32.0952	42.4559		371	Busy boating	91.0381	76.0055	96.0973		371	Busy boating	45.2637	30.2934	41.3203	50.9619		371	Busy boating	76.25	65.087	82.074
282	Busy boating	105.404	89.1148	110.161		282	Busy boating	36.6829	21.768	32.2517	41.6586		372	Busy boating	91.1274	77.1921	96.8275		372	Busy boating	45.2224	27.4971	40.2562	51.4963		372	Busy boating	77.419	66.529	84.267
283	Busy boating	106.751	88.6387	111.839		283	Busy boating	37.3239	21.491	32.1766	42.8868		373	Busy boating	91.9589	77.777	97.7595		373	Busy boating	44.1848	29.1161	38.7468	51.4663		373	Busy boating	77.676	64.606	84.63
284	Busy boating	106.241	89.2809	112.1		284	Busy boating	37.2916	19.0085	31.8068	42.5681		374	Busy boating	91.6443	76.9966	96.43		374	Busy boating	43.6472	27.079	40.0163	49.795		374	Busy boating	78.341	57.782	85.895
285	Busy boating	106.286	89.5317	113.053		285	Busy boating	38.0838	20.891	32.3762	43.0282		375	Busy boating	91.3163	77.4223	97.2496		375	Busy boating	42.9285	29.505	39.096	48.3404		375	Busy boating	76.184	61.525	81.248
286	Busy boating	106.177	90.0075	111.545		286	Busy boating	38.4467	20.5333	32.9587	42.8748		376	Busy boating	91.6945	76.6844	97.3603		376	Busy boating	41.6296	24.7772	37.8191	47.1185		376	Busy boating	75.485	61.354	80.323
287	Busy boating	105.954	88.7832	113.117		287	Busy boating	38.33	21.7377	32.8814	43.4237		377	Busy boating	93.3216	76.5395	98.9088		377	Busy boating	43.2586	22.4786	39.315	48.9598		377	Busy boating	76.201	55.441	82.059
288	Busy boating	106.652	89.8441	112.626		288	Busy boating	38.5625	21.0044	33.4563	43.2967		378	Busy boating	94.9871	78.1161	100.894		378	Busy boating	44.6525	26.4175	38.8937	51.2639		378	Busy boating	76.465	62.536	79.782
289	Busy boating	106.833	87.0582	113.429		289	Busy boating	38.1762	19.7851	33.0941	43.9077		379	Busy boating	94.4914	79.3909	100.029		379	Busy boating	44.6643	29.8048	38.8801	50.7183		379	Busy boating	75.287	62.918	80.054
290	Busy boating	106.539	87.9775	113.975		290	Busy boating	37.5248	20.3655	32.9389	43.8556		380	Busy boating	93.8464	81.0918	99.1895		380	Busy boating	43.3479	28.3833	40.0484	48.8344		380	Busy boating	74.574	63.261	79.601
291	Busy boating	107.641	92.6563	116.128		291	Busy boating	38.2724	20.3228	33.322	44.6168		381	Busy boating	93.7665	77.2383	98.845		381	Busy boating	43.7729	27.2307	39.959	49.9545		381	Busy boating	74.849	61.394	78.711
292	Busy boating	106.481	91.5985	112.843		292	Busy boating	37.1753	20.8418	32.9963	42.6736		382	Busy boating	93.25	82.3806	98.6991		382	Busy boating	45.1918	27.9869	39.826	50.2886		382	Busy boating	75.759	65.42	79.505
293	Busy boating	107.925	88.4512	113.395		293	Busy boating	37.9887	18.9381	32.6134	44.062		383	Busy boating	93.2386	81.9552	97.1787		383	Busy boating	44.5941	25.4159	40.2541	50.8838		383	Busy boating	75.801	61.506	80.289
294	Busy boating	108.442	92.2039	112.061		294	Busy boating	38.2129	20.5551	32.8412	43.3635		384	Busy boating	93.8491	79.4119	98.9357		384	Busy boating	46.5698	30.6329	43.4235	51.7228		384	Busy boating	75.256	62.697	80.121
295	Busy boating	108.755	87.3804	112.748		295	Busy boating	37.8418	20.8848	32.5174	43.0118		385	Busy boating	94.2641	75.1104	100.019		385	Busy boating	46.5151	30.2472	41.0961	52.0053		385	Busy boating	74.486	62.746	80.387
296	Busy boating	108.061	87.9298	116.231		296	Busy boating	38.2712	21.0611	32.7935	44.0293		386	Busy boating	92.8395	80.1653	97.8291		386	Busy boating	44.3088	28.4979	39.7113	49.6147		386	Busy boating	74.829	62.851	80.114
297	Busy boating	107.367	84.8313	115.612		297	Busy boating	38.5392	21.9268	32.7515	44.641		387	Busy boating	93.3643	81.3391	98.6767		387	Busy boating	45.1892	31.3192	42.7389	50.5438		387	Busy boating	77.567	65.132	83.772
298	Busy boating	105.977	86.1065	111.889		298	Busy boating	37.9879	21.1773	32.5301	42.3394		388	Busy boating	92.7923	82.4726	98.9323		388	Busy boating	45.8068	29.6734	41.7364	51.1731		388	Busy boating	77.835	65.18	83.331
299	Busy boating	106.278	82.1388	112.093		299	Busy boating	37.6002	21.7535	32.5829	42.1352		389	Busy boating	93.9242	80.4929	99.9422		389	Busy boating	47.2952	28.7102	43.011	53.2246		389	Busy boating	77.432	67.368	82.725
300	Busy boating	107.562	87.4305	113.419		300	Busy boating	37.2602	20.6695	31.8242	43.1343		390	Busy boating	93.7419	75.3543	98.3445		390	Busy boating	47.2514	34.5073	43.7508	53.5623		390	Busy boating	76.827	56.678	82.06
301	Busy boating	107.119	86.9677	110.248		301	Busy boating	36.3505	18.9178	31.4636	41.9179		391	Busy boating	93.8778	79.6572	98.9195		391	Busy boating	47.703	27.0434	42.1241	54.4182		391	Busy boating	75.655	62.164	79.755
302	Busy boating	106.228	87.133	112.204		302	Busy boating	36.5875	18.7335	31.8745	42.7556		392	Busy boating	93.7421	77.5504	100.036		392	Busy boating	48.7595	29.7999	41.8657	53.7849		392	Busy boating	75.933	60.768	81.364
303	Busy boating	106.515	88.065	114.106		303	Busy boating	36.3774	19.5949	31.7726	42.5787		393	Busy boating	93.2733	81.9048	98.6602		393	Busy boating	48.3292	28.5992	42.8656	54.9513		393	Busy boating	75.686	67.735	80.228
304	Busy boating	106.583	88.3432	110.892		304	Busy boating	36.4326	19.6318	31.868	42.0744		394	Busy boating	92.9986	80.3233	97.7182		394	Busy boating	46.9372	30.5214	42.4411	52.6342		394	Busy boating	74.361	63.029	79.268
305	Busy boating	106.685	88.2599	113.21		305	Busy boating	36.5554	19.514	31.9804	42.3693		395	Busy boating	92.9081	79.1357	99.0499		395	Busy boating	47.8252	32.0592	41.5074	53.0462		395	Busy boating	73.737	62.026	77.739
306	Busy boating	105.437	85.142	112.35		306	Busy boating	35.9139	19.5779	31.3116	42.4707		396	Busy boating	92.3234	81.1364	98.1264		396	Busy boating	47.0962	29.9594	43.102	52.7697		396	Busy boating	73.437	58.326	77.711
307	Busy boating	105.163	87.32	111.042		307	Busy boating	36.4173	20.6682	30.947	42.8093		397	Busy boating	92.6801	78.467	97.451		397	Busy boating	47.1421	26.924	43.0922	52.7832		397	Busy boating	73.661	61.851	78.728
308	Busy boating	104.948	90.0918	110.89		308	Busy boating	36.6285	19.5455	32.2031	42.9444		398	Busy boating	93.0294	80.2824	98.2085		398	Busy boating	49.2729	27.5229	44.7848	54.6353		398	Busy boating	73.284	61.254	79.3
309	Busy boating	106.588	89.1587	112.073		309	Busy boating	36.7114	19.0155	31.8387	42.8937		399	Busy boating	94.6494	79.3105	100.284		399	Busy boating	51.7854	31.6989	45.7141	57.6495		399	Busy boating	72.743	61.3	77.673
310	Busy boating	105.703	89.2625	110.136		310	Busy boating	36.3712	19.9445	32.0444	41.9176		400	Busy boating	96.0139	84.815	100.873		400	Busy boating	52.632	35.0572	44.352	59.9765		400	Busy boating	71.745	56.996	77.74
311	Busy boating	105.749	88.2863	111.941		311	Busy boating	36.3656	20.2828	32.7272	41.5216		401	Busy boating	94.5927	83.8434	99.5545		401	Busy boating	49.64	31.3718	44.147	55.6531		401	Busy boating	71.862	58.139	76.349
312	Busy boating	106.47	84.7607	112.37		312	Busy boating	36.8992	21.4019	32.2174	42.9528		402	Busy boating	93.7337	81.6018	97.9945		402	Busy boating	48.1538	33.0833	45.5453	52.3406		402	Busy boating	71.653	59.978	76.902
313	Busy boating	106.915	85.6316	112.558		313	Busy boating	37.7975	20.9276	32.1325	43.8259		403	Busy boating	94.1527	79.3824	99.8127		403	Busy boating	48.1733	33.3013	44.0076	53.5613		403	Busy boating	73.354	56.097	78.623
314	Busy boating	104.165	85.5455	110.554		314	Busy boating	36.4636	18.9823	32.2518	42.8215		404	Busy boating	96.3821	83.525	101.843		404	Busy boating	51.324	32.585	46.8989	57.0487		404	Busy boating	74.224	53.775	80.029
315	Busy boating	104.33	89.479	110.608		315	Busy boating	36.2002	20.5975	31.7517	41.6355		405	Busy boating	97.8465	81.2209	103.811		405	Busy boating	52.0601	31.6489	47.3526	58.2924		405	Busy boating	76.267	58.17	84.611
316	Busy boating	103.777	92.0583	109.053		316	Busy boating	35.5467	21.0565	31.948	40.8525		406	Busy boating	99.609	84.3907	106.373		406	Busy boating	52.1908	33.8591	46.2471	58.2958		406	Busy boating	74.945	56.094	81.628
317	Busy boating	104.268	90.6206	110.408		317	Busy boating	36.1509	18.6237	32.4105	41.4847		407	Busy boating	100.612	84.3654	107.218		407	Busy boating	53.088	34.1573	46.0011	61.1899		407	Busy boating	74.614	57.711	78.963
318	Busy boating	104.537	89.0517	110.141		318	Busy boating	36.5861	19.2312	32.0728	42.5853		408	Busy boating	101.028	79.9047	107.324		408	Busy boating	53.1167	30.2285	47.3587	60.4844		408	Busy boating	72.578	60.96	78.785
319	Busy boating	105.119	87.2909	111.229		319	Busy boating	36.5894	19.3975	32.532	41.7437		409	Busy boating	100.86	79.1013	107.907		409	Busy boating	52.9899	29.6741	47.2837	59.4226		409	Busy boating	71.334	59.83	77.368
320	Busy boating	106.053	86.4893	112.952		320	Busy boating	37.2148	21.4475	32.6053	43.1829		410	Busy boating	101.362	85.89	108.716		410	Busy boating	53.2994	33.9201	46.0025	60.5776		410	Busy boating	71.901	57.94	76.531
321	Busy boating	107.093	86.92	112.413		321	Busy boating	37.9139	20.0624	33.1804	44.086		411	Busy boating	101.31	86.5218	107.122		411	Busy boating	52.7651	33.9797	45.9105	60.1133		411	Busy boating	73.575	55.799	79.037
322	Busy boating	107.267	89.5664	114.302		322	Busy boating	38.2592	18.3733	33.127	44.3641		412	Busy boating	103.092	81.666	110.761		412	Busy boating	53.5524	33.3377	47.2347	60.5976		412	Busy boating	75.046	59.581	80.118
323	Busy boating	107.393	89.2519	112.799		323	Busy boating	37.5932	19.4742	33.1493	43.9163		413	Busy boating	101.534	84.6275	107.25		413	Busy boating	53.6626	31.5096	47.5467	59.8361		413	Busy boating	75.545	64.427	80.895
324	Busy boating	108.047	90.5015	115.35		324	Busy boating	38.9313	21.3086	33.9586	45.6482		414	Busy boating	103.767	81.9095	112.708		414	Busy boating	54.4265	33.7065	46.7217	62.7589		414	Busy boating	74.34	60.871	80.32
325	Busy boating	108.626	89.8752	114.463		325	Busy boating	39.583	22.1894	34.8529	45.6083		415	Busy boating	105.819	84.9749	114.252		415	Busy boating	55.6568	27.0453	47.3686	63.195		415	Busy boating	73.948	61.838	79.314
326	Busy boating	109.842	90.9405	119.312		326	Busy boating	40.0826	23.0674	34.7805	47.7804		416	Busy boating	104.274	86.6632	110.425		416	Busy boating	56.9568	32.7976	48.2957	64.9911		416	Busy boating	74.919	61.533	80.713
327	Busy boating	108.585	87.803	116.486		327	Busy boating	39.3753	19.0717	33.3373	46.4379		417	Busy boating	104.271	83.9556	111.206		417	Busy boating	58.9136	33.1596	47.0291	67.2443		417	Busy boating	74.733	59.625	80.518
328	Busy boating	107.152	85.6262	114.009		328	Busy boating	38.9765	19.6261	33.4407	45.2655		418	Busy boating	106.261	85.8774	113.007		418	Busy boating	61.0461	31.437	47.6314	68.058		418	Busy boating	74.652	60.555	80.257
329	Busy boating	106.851	86.3982	115.765		329	Busy boating	38.1158	20.8708	33.4406	44.5839		419	Busy boating	104.421	83.939	111.511		419	Busy boating	58.0419	32.9229	46.7987	66.4277		419	Busy boating	75.569	58.216	81.172
330	Busy boating	106.773	89.1358	113.745		330	Busy boating	38.0309	20.4353	33.516	44.5975		420	Busy boating	101.803	80.829	107.094		420	Busy boating	54.3705	33.7489	47.5538	60.6052		420	Busy boating	74.213	59.644	80.251
331	Busy boating	106.128	87.8365	113.085		331	Busy boating	37.9983	20.3494	33.1542	43.4046		421	Busy boating	100.953	84.1227	107.188		421	Busy boating	53.2803	32.4611	46.5365	60.1118		421	Busy boating	74.821	61.471	81.269
332	Busy boating	107.294	87.0481	113.321		332	Busy boating	38.6382	22.3917	33.3674	44.7321		422	Busy boating	100.216	81.4975	108.174		422	Busy boating	52.6502	34.8986	45.0202	59.9884		422	Busy boating	75.236	61.41	82.291
333	Busy boating	106.195	86.5888	113.963		333	Busy boating	38.1282	20.1038	33.0919	44.9292		423	Busy boating	100.026	77.3026	106.018		423	Busy boating	51.2573	32.3587	45.0502	57.2169		423	Busy boating	74.8	57.963	82.333
334	Busy boating	106.143	85.6044	110.573		334	Busy boating	38.3101	21.1623	33.079	43.9658		424	Busy boating	99.8977	82.4441	105.962		424	Busy boating	52.5301	31.2099	46.9744	60.5838		424	Busy boating	76.174	61.179	81.403
335	Busy boating	105.444	85.1398	112.376		335	Busy boating	38.0375	21.171	33.2154	43.6948		425	Busy boating	98.3779	82.3639	104.271		425	Busy boating	54.5793	30.3382	44.8329	63.4468		425	Busy boating	80.018	60.013	87.606
336	Busy boating	104.693	91.2316	110.102		336	Busy boating	37.7258	20.3303	33.2747	43.8234		426	Busy boating	96.7181	83.844	103.047		426	Busy boating	54.0432	28.2953	43.98	62.1446		426	Busy boating	76.72	55.858	82.488
337	Busy boating	105.625	87.3705	111.802		337	Busy boating	38.1757	21.4454	33.8037	43.7384		427	Busy boating	95.6741	79.6474	101.026		427	Busy boating	50.7239	31.2366	43.6396	58.4088		427	Busy boating	72.651	58.369	78.822
338	Busy boating	106.555	86.6932	112.941		338	Busy boating	38.9156	22.177	34.0244	45.3381		428	Busy boating	95.7036	75.8831	101.336		428	Busy boating	50.7946	28.1553	43.4632	56.0346		428	Busy boating	73.389	62.887	78.105
339	Busy boating	108.058	86.9961	114.832		339	Busy boating	40.1343	21.7984	34.374	46.3846		429	Busy boating	95.491	80.0823	100.579		429	Busy boating	49.2667	28.1154	44.0928	56.3112		429	Busy boating	71.794	60.133	76.284
340	Busy boating	107.276	88.1051	112.253		340	Busy boating	40.1582	19.2378	33.9749	46.4546		430	Busy boating	93.1889	80.8255	98.6353		430	Busy boating	47.4118	29.0727	43.244	52.7525		430	Busy boating	73.028	63.179	78.231
341	Busy boating	107.265	89.0718	112.663		341	Busy boating	41.3587	20.6573	34.8938	47.3891		431	Busy boating	92.6562	74.4565	98.8572		431	Busy boating	45.7861	30.8943	41.5622	51.9417		431	Busy boating	72.173	61.013	76.459
342	Busy boating	106.365	87.856	112.361		342	Busy boating	41.7174	20.9009	34.0651	48.374		432	Busy boating	92.4028	79.4382	97.4776		432	Busy boating	46.1659	33.1218	42.7377	51.8562		432	Busy boating	70.936	55.971	75.066
343	Busy boating	105.74	87.1767	112.11		343	Busy boating	41.6946	21.6558	34.0417	48.8739		433	Busy boating	91.8304	79.5764	96.9571		433	Busy boating	45.8277	31.4374	42.8832	50.6362		433	Busy boating	72.442	59.608	77.244
344	Busy boating	106.462	87.9995	112.231		344	Busy boating	42.1198	21.706	34.3974	48.5805		434	Busy boating	90.2451	77.4666	96.2936		434	Busy boating	46.1738	30.7844	41.7746	51.6104		434	Busy boating	72.869	56.905	77.217
345	Busy boating	107.395	89.2238	112.657		345	Busy boating	42.4895	23.4025	34.8325	48.4001		435	Busy boating	91.3189	75.6037	96.7366		435	Busy boating	45.8383	33.5254	42.5817	51.5589		435	Busy boating	73.868	62.288	79.125
346	Busy boating	106.524	84.1546	113.264		346	Busy boating	42.232	22.7291	34.3963	48.5125		436	Busy boating	91.5857	77.1481	97.0201		436	Busy boating	45.9181	27.5524	41.5262	51.0646		436	Busy boating	74.675	57.931	80.135
347	Busy boating	106.371	88.0946	112.935		347	Busy boating	42.5778	20.2713	35.0401	48.894		437	Busy boating	91.9732	75.0834	97.0465		437	Busy boating	45.1533	27.7515	41.704	50.6506		437	Busy boating	74.007	56.194	79.412
348	Busy boating	106.384	86.1503	112.804		348	Busy boating	42.4144	22.2997	35.0633	49.0533		438	Busy boating	92.1374	74.3353	98.0969		438	Busy boating	46.0312	29.0684	41.1427	52.6907		438	Busy boating	73.07	57.965	77.762
349	Busy boating	108.013	83.1315	115.164		349	Busy boating	43.4808	21.9644	35.0016	50.4924		439	Busy boating	92.5887	77.8458	97.8211		439	Busy boating	45.8625	28.2793	40.5113	52.4893		439	Busy boating	73.528	58.335	79.345
350	Busy boating	109.393	87.9351	116.861		350	Busy boating	44.1237	23.5296	36.1764	50.8623		440	Busy boating	92.9149	77.6617	96.0419		440	Busy boating	46.0251	25.8849	42.1864	51.6348		440	Busy boating	73.505	59.834	79.016
351	Busy boating	109.533	89.3222	116.394		351	Busy boating	43.9824	23.0451	34.6399	50.6834		441	Busy boating	92.0143	78.8062	96.3994		441	Busy boating	44.8719	28.9551	40.8906	49.4354		441	Busy boating	72.95	59.411	78.923
352	Busy boating	108.155	87.8095	114.749		352	Busy boating	42.4999	22.595	34.4928	49.6269		442	Busy boating	91.2907	72.9576	97.2888		442	Busy boating	45.2039	30.3375	39.6697	51.588		442	Busy boating	73.627	62.644	78.495
353	Busy boating	108.977	85.5858	115.278		353	Busy boating	42.9497	23.522	36.1117	49.6957		443	Busy boating	92.9005	81.7765	98.0479		443	Busy boating	46.1902	29.0473	41.583	51.36		443	Busy boating	74.002	58.546	79.469
354	Busy boating	109.845	89.5924	116.671		354	Busy boating	43.0741	23.5779	36.5669	49.7903		444	Busy boating	93.0425	78.6011	98.2304		444	Busy boating	46.5142	27.4575	42.2533	52.1176		444	Busy boating	74.359	60.956	78.899
355	Busy boating	108.418	88.0799	114.098		355	Busy boating	42.0401	23.3714	36.3634	48.2707		445	Busy boating	92.854	80.478	98.9168		445	Busy boating	46.4214	23.5001	41.2587	52.8161		445	Busy boating	73.937	58.761	79.46
356	Busy boating	108.322	89.419	114.008		356	Busy boating	41.8876	20.8289	34.4259	48.4363		446	Busy boating	92.4805	77.9359	97.8122		446	Busy boating	45.2904	30.5263	40.9669	51.0877		446	Busy boating	73.604	57.771	79.347
357	Busy boating	109.191	84.5408	115.335		357	Busy boating	42.3802	23.6922	35.7487	47.9356		447	Busy boating	91.1877	74.0754	98.3511		447	Busy boating	44.4845	29.162	40.4147	49.9569		447	Busy boating	73.177	62.152	78.963
358	Busy boating	110.301	89.2567	114.3		358	Busy boating	43.8063	23.8635	36.2461	48.1497		448	Busy boating	91.8628	72.6589	96.9523		448	Busy boating	44.4616	27.3937	41.0977	49.7363		448	Busy boating	73.296	58.728	78.658
359	Busy boating	109.956	88.9143	116.703		359	Busy boating	43.5974	22.4101	35.239	48.8353		449	Busy boating	92.4483	79.7543	98.3123		449	Busy boating	44.1068	32.6658	41.9453	48.6267		449	Busy boating	74.832	63.029	80.696
360	Busy boating	110.907	91.3991	115.05		360	Busy boating	43.8325	24.6094	36.4553	49.6928		450	Busy boating	92.9346	82.8728	98.4077		450	Busy boating	45.3155	31.0232	43.1399	49.7889		450	Busy boating	74.902	63.55	80.995
361	Busy boating	112.818	88.33	116.889		361	Busy boating	46.0725	24.7939	36.6065	50.411		451	Busy boating	92.4473	84.7772	97.1261		451	Busy boating	45.2827	31.2264	42.3586	50.7458		451	Busy boating	73.265	60.584	79.166
362	Busy boating	111.229	91.4937	114.962		362	Busy boating	45.1327	22.5149	35.8476	49.479		452	Busy boating	91.6634	74.2535	97.7313		452	Busy boating	45.2463	30.4436	40.6517	50.2457		452	Busy boating	73.86	60.689	79.182
363	Busy boating	109.582	92.7118	115.329		363	Busy boating	43.9331	24.3215	36.4592	49.3793		453	Busy boating	92.4579	77.2609	98.5436		453	Busy boating	45.4062	29.248	41.6496	51.7991		453	Busy boating	72.64	57.118	77.399
364	Busy boating	109.5	87.5175	114.36		364	Busy boating	43.9728	22.5875	35.8141	48.3386		454	Busy boating	92.8594	75.6637	99.1429		454	Busy boating	45.399	27.0013	40.7703	51.5262		454	Busy boating	73.493	60.833	78.395
365	Busy boating	108.417	89.2311	115.677		365	Busy boating	42.6799	23.58	35.8609	48.0609		455	Busy boating	91.9591	77.6694	97.0232		455	Busy boating	44.3767	25.6567	41.2281	48.6928		455	Busy boating	72.811	59.81	77.767
366	Busy boating	108.254	89.7574	115.318		366	Busy boating	41.823	22.4813	36.5069	48.044		456	Busy boating	92.168	76.0496	97.5565		456	Busy boating	44.8548	26.1998	42.0801	50.3369		456	Busy boating	71.538	59.461	76.149
367	Busy boating	108.658	89.2527	114.749		367	Busy boating	41.7193	23.1542	36.2291	48.6622		457	Busy boating	91.5802	78.2069	96.5574		457	Busy boating	44.5073	29.0191	41.3516	49.7813		457	Busy boating	70.982	57.783	76.33
368	Busy boating	108.808	89.4852	116.25		368	Busy boating	42.1005	22.6035	36.1903	49.1025		458	Busy boating	94.0793	77.2721	100.82		458	Busy boating	47.2637	30.3568	41.8802	54.1849		458	Busy boating	72.258	57.64	76.753
369	Busy boating	110.295	88.2507	115.292		369	Busy boating	44.1226	23.2616	35.77	49.537		459	Busy boating	93.5266	75.2452	98.7973		459	Busy boating	46.2978	28.7083	41.444	52.3033		459	Busy boating	73.046	60.456	78.907
370	Busy boating	110.542	89.8621	118.423		370	Busy boating	44.4486	22.0446	36.186	51.3224		460	Busy boating	92.5575	76.57	98.2874		460	Busy boating	46.1345	30.9618	42.5664	52.4981		460	Busy boating	73.457	57.201	79.116
371	Busy boating	111.361	90.434	117.862		371	Busy boating	44.5565	20.5291	36.5809	50.3931		461	Busy boating	92.7376	78.4563	97.7038		461	Busy boating	46.5461	28.9612	41.3088	52.4195		461	Busy boating	72.629	58.794	77.875
372	Busy boating	112.67	91.8283	117.509		372	Busy boating	44.9874	23.8521	36.5314	49.7376		462	Busy boating	92.9443	76.7644	97.9961		462	Busy boating	45.6074	28.8901	41.3776	51.524		462	Busy boating	71.701	57.505	76.562
373	Busy boating	112.499	91.7471	118.381		373	Busy boating	44.708	23.7018	37.1177	51.1959		463	Busy boating	92.1207	76.7272	98.2627		463	Busy boating	45.6117	27.394	41.5013	51.3268		463	Busy boating	72.706	60.086	77.553
374	Busy boating	111.473	91.2099	119.406		374	Busy boating	44.3689	22.7249	37.5803	51.5716		464	Busy boating	92.5459	77.739	96.811		464	Busy boating	46.3487	27.9046	40.6879	54.1781		464	Busy boating	72.44	57.315	77.04
375	Busy boating	110.92	92.9092	116.628		375	Busy boating	44.2014	22.6546	36.982	49.6325		465	Busy boating	92.0265	78.379	97.3585		465	Busy boating	45.2253	27.3487	42.0886	50.6598		465	Busy boating	71.625	57.269	76.6
376	Busy boating	110.684	89.6235	116.962		376	Busy boating	44.3877	23.2914	37.32	50.2858		466	Busy boating	91.1837	70.5111	96.4704		466	Busy boating	44.1552	26.79	39.7393	49.2957		466	Busy boating	72.012	61.684	76.863
377	Busy boating	112.613	91.1929	116.46		377	Busy boating	46.0095	24.8795	37.2636	50.0067		467	Busy boating	90.4991	76.2899	95.2054		467	Busy boating	43.7709	26.8223	38.9966	50.4599		467	Busy boating	74.151	60.844	79.471
378	Busy boating	112.453	91.0342	117.689		378	Busy boating	46.0991	24.5253	36.3398	51.4488		468	Busy boating	90.7573	77.1793	95.3471		468	Busy boating	44.6299	30.044	40.3521	50.0132		468	Busy boating	72.916	57.208	77.361
379	Busy boating	111.25	89.8589	115.968		379	Busy boating	44.5432	23.8858	36.5359	49.3228		469	Busy boating	90.5403	78.6964	95.6465		469	Busy boating	44.2342	28.3164	38.6012	49.7918		469	Busy boating	72.484	57.556	77.231
380	Busy boating	111.107	89.9333	116.269		380	Busy boating	45.1529	21.1479	35.3398	50.8265		470	Busy boating	90.1005	78.437	94.7511		470	Busy boating	44.4006	28.814	38.9982	50.253		470	Busy boating	73.658	61.669	79.371
381	Busy boating	110.392	88.8877	116.849		381	Busy boating	44.822	22.3515	35.7898	51.8312		471	Busy boating	91.3168	78.9383	96.3442		471	Busy boating	44.9611	27.6435	38.0204	50.6803		471	Busy boating	74.706	64.522	79.036
382	Busy boating	108.201	89.6989	114.665		382	Busy boating	42.8643	21.9396	35.3065	49.7694		472	Busy boating	90.5505	76.807	96.9623		472	Busy boating	44.4988	26.29	37.6664	52.0816		472	Busy boating	72.764	56.715	77.066
383	Busy boating	106.238	88.8011	111.858		383	Busy boating	42.4992	21.0238	36.03	48.6675		473	Busy boating	90.6707	74.6224	96.1952		473	Busy boating	43.7621	25.9349	39.253	49.8119		473	Busy boating	71.877	60.709	76.435
384	Busy boating	105.865	88.1125	111.826		384	Busy boating	43.2609	23.2137	35.6297	49.1716		474	Busy boating	90.4341	69.3646	93.9264		474	Busy boating	44.6849	27.7571	39.4292	48.7448		474	Busy boating	71.252	58.868	76.124
385	Busy boating	106.418	86.912	112.893		385	Busy boating	43.7906	24.3371	36.1753	49.8972		475	Busy boating	89.7801	79.8158	93.8255		475	Busy boating	44.6739	26.1107	41.3883	48.9355		475	Busy boating	71.404	58.394	76.278
386	Busy boating	107.362	87.3902	114.407		386	Busy boating	43.3748	22.6773	35.9228	50.2107		476	Busy boating	89.6956	71.2618	94.8178		476	Busy boating	44.9629	29.6231	41.1469	50.6469		476	Busy boating	70.076	62.352	74.406
387	Busy boating	108.556	88.9084	115.339		387	Busy boating	43.6984	20.7295	35.6277	50.565		477	Busy boating	89.4221	73.804	94.0012		477	Busy boating	44.8738	28.6088	40.609	50.7914		477	Busy boating	68.826	54.412	73.757
388	Busy boating	109.019	87.861	115.797		388	Busy boating	43.4441	20.513	34.8305	50.4744		478	Busy boating	89.4457	72.2337	94.0613		478	Busy boating	44.7293	25.8137	40.7466	49.5747		478	Busy boating	70.385	57.993	76.265
389	Busy boating	106.521	86.5133	114.18		389	Busy boating	41.1877	22.0577	34.8054	48.1163		479	Busy boating	89.4049	76.4427	93.9071		479	Busy boating	44.495	28.6289	40.8471	49.3354		479	Busy boating	70.796	52.186	75.684
390	Busy boating	107.34	89.1239	114.581		390	Busy boating	42.1678	21.2317	35.1037	49.0183		480	Busy boating	87.8547	74.9261	92.8474		480	Busy boating	43.1628	26.4192	40.044	48.9739		480	Busy boating	71.201	61.447	76.372
391	Busy boating	108.049	86.8297	115.361		391	Busy boating	43.2341	22.9968	35.8526	50.2846		481	Busy boating	87.8938	76.5743	91.8883		481	Busy boating	42.6745	29.2152	39.6554	47.4218		481	Busy boating	72.451	60.945	77.667
392	Busy boating	107.457	88.5425	113.556		392	Busy boating	42.6461	23.9669	35.7391	49.9029		482	Busy boating	87.7422	72.4174	93.041		482	Busy boating	43.1233	25.6909	39.7416	48.6477		482	Busy boating	73.361	62.518	77.726
393	Busy boating	106.276	84.7125	111.952		393	Busy boating	41.6883	23.3126	34.9942	48.3881		483	Busy boating	87.3376	75.3987	92.4686		483	Busy boating	43.6093	27.3014	38.9995	49.4436		483	Busy boating	72.547	62.394	77.374
394	Busy boating	105.794	89.7019	111.448		394	Busy boating	40.8391	23.1197	34.4165	47.3124		484	Busy boating	86.9184	76.1371	91.2707		484	Busy boating	43.6943	29.3188	40.5247	48.9665		484	Busy boating	72.053	61.725	76.151
395	Busy boating	106.23	86.6386	112.449		395	Busy boating	41.0515	21.6231	35.777	47.5921		485	Busy boating	86.9542	76.0984	92.248		485	Busy boating	43.4956	27.9061	40.6524	47.8926		485	Busy boating	73.124	56.514	77.903
396	Busy boating	107.226	89.8669	114.233		396	Busy boating	42.1686	22.0143	35.8167	48.7676		486	Busy boating	86.8226	68.0546	91.814		486	Busy boating	43.777	27.4514	40.0094	49.2875		486	Busy boating	73.304	56.11	77.523
397	Busy boating	105.902	90.7425	110.568		397	Busy boating	41.0493	21.3726	35.518	46.7156		487	Busy boating	86.6255	74.3505	91.1469		487	Busy boating	44.6853	24.9669	40.4794	50.2444		487	Busy boating	72.185	59.321	77.356
398	Busy boating	106.829	86.8305	113.555		398	Busy boating	41.7737	23.1889	35.5841	48.1341		488	Busy boating	87.3217	75.237	91.4624		488	Busy boating	44.3531	28.6815	40.7756	49.5418		488	Busy boating	71.807	59.411	76.924
399	Busy boating	106.822	89.6824	113.722		399	Busy boating	42.2069	23.5214	35.8028	48.1835		489	Busy boating	87.0761	74.6401	92.8563		489	Busy boating	45.2859	30.0022	41.3591	50.9901		489	Busy boating	72.171	59.478	77.019
400	Busy boating	107.215	88.3161	113.703		400	Busy boating	42.3694	24.216	35.7951	49.416		490	Busy boating	86.9596	75.8783	92.1237		490	Busy boating	45.1485	29.9776	41.2878	50.9882		490	Busy boating	72.257	59.457	77.288
401	Busy boating	107.687	87.9304	112.534		401	Busy boating	42.4635	23.4363	36.485	48.441		491	Busy boating	87.1624	73.6132	93.5163		491	Busy boating	45.8444	29.9538	41.2434	51.63		491	Busy boating	72.183	59.805	77.219
402	Busy boating	107.191	89.9899	114.049		402	Busy boating	42.7386	23.3634	35.5858	48.4419		492	Busy boating	87.2958	70.4946	92.8569		492	Busy boating	45.8271	28.4059	40.5445	52.2757		492	Busy boating	72.926	60.698	78.919
403	Busy boating	107.231	87.9193	113.211		403	Busy boating	42.1704	23.7307	35.9704	49.1721		493	Busy boating	87.0084	75.3447	90.6457		493	Busy boating	46.1619	24.0684	41.6859	51.3304		493	Busy boating	74.384	62.36	79.829
404	Busy boating	107.668	85.935	115.287		404	Busy boating	42.6938	22.862	35.623	49.7365		494	Busy boating	86.5236	75.3112	91.5387		494	Busy boating	46.9429	26.3247	41.2438	54.1039		494	Busy boating	74.006	62.126	77.835
405	Busy boating	107.977	85.4792	115.168		405	Busy boating	42.9315	23.967	36.4408	49.9924		495	Busy boating	86.5802	71.0558	92.658		495	Busy boating	46.7285	26.5848	41.2343	53.6496		495	Busy boating	71.809	56.4	76.45
406	Busy boating	108.076	84.7366	114.443		406	Busy boating	43.4642	23.984	36.3757	50.0257		496	Busy boating	86.8472	74.6195	92.2379		496	Busy boating	45.244	28.107	40.2346	50.8236		496	Busy boating	71.608	58.069	76.154
407	Busy boating	107.615	88.486	114.706		407	Busy boating	43.2781	22.1675	36.5932	50.5193		497	Busy boating	86.195	75.9542	90.8034		497	Busy boating	45.1911	29.1091	42.1164	50.5822		497	Busy boating	72.48	55.849	76.908
408	Busy boating	108.203	88.034	115.007		408	Busy boating	43.1999	22.2715	35.8188	49.4196		498	Busy boating	85.3217	72.6459	90.0299		498	Busy boating	44.0453	25.2968	41.6295	49.1509		498	Busy boating	72.285	64.206	76.679
409	Busy boating	108.86	91.2511	115.147		409	Busy boating	43.7693	21.1604	36.6675	50.5487		499	Busy boating	84.4365	72.6261	88.5541		499	Busy boating	44.1714	28.4962	39.017	50.0945		499	Busy boating	73.319	63.071	78.295
410	Busy boating	106.915	87.4856	113.688		410	Busy boating	42.178	23.2083	36.4665	49.0235		500	Busy boating	85.2618	73.9018	91.0083		500	Busy boating	44.5469	26.5018	39.3595	50.8365		500	Busy boating	74.349	62.264	78.161
411	Busy boating	106.091	87.0198	112.557		411	Busy boating	41.5694	23.0109	37.0967	48.5281		501	Busy boating	85.6295	75.9491	90.6008		501	Busy boating	44.8797	25.8925	40.7278	51.2482		501	Busy boating	74.789	65.342	79.401
412	Busy boating	108.181	87.9224	114.834		412	Busy boating	43.3939	21.3519	36.5483	50.6587		502	Busy boating	84.116	69.3298	89.4595		502	Busy boating	44.6708	28.5492	40.5155	50.0939		502	Busy boating	75.54	63.324	79.538
413	Busy boating	108.485	88.5123	114.971		413	Busy boating	43.5152	22.6858	35.7823	50.4844		503	Busy boating	84.702	72.8585	89.5674		503	Busy boating	44.9417	26.1233	40.1071	50.9537		503	Busy boating	75.493	63.892	80.172
414	Busy boating	108.445	89.5821	116.117		414	Busy boating	43.467	21.3871	36.8315	50.5236		504	Busy boating	85.2162	73.2248	90.3976		504	Busy boating	45.1126	27.2604	40.4628	51.9464		504	Busy boating	75.63	66.079	79.998
415	Busy boating	108.161	88.7933	114.061		415	Busy boating	43.0621	24.4374	36.7319	50.3687		505	Busy boating	85.7096	75.9972	89.942		505	Busy boating	44.0347	27.891	40.3959	48.1663		505	Busy boating	76.099	57.764	80.524
416	Busy boating	108.416	86.3304	115.954		416	Busy boating	43.693	23.0649	37.3588	50.2536		506	Busy boating	86.1441	74.5622	90.3484		506	Busy boating	43.8966	30.4362	39.6206	49.2232		506	Busy boating	76.222	66.028	80.501
417	Busy boating	109.001	91.0371	114.408		417	Busy boating	44.1249	23.7851	37.0461	50.7591		507	Busy boating	84.52	69.2055	88.7652		507	Busy boating	43.1773	24.9222	39.6248	48.0387		507	Busy boating	76.628	65.844	80.751
418	Busy boating	108.9	89.3546	116.783		418	Busy boating	44.2537	23.4779	36.6931	51.8232		508	Busy boating	85.6614	73.4018	90.0462		508	Busy boating	44.0527	28.4568	38.6745	49.9141		508	Busy boating	77.6	62.795	82.898
419	Busy boating	107.553	89.5006	114.266		419	Busy boating	43.4405	21.9349	36.1428	50.3964		509	Busy boating	86.3517	73.6481	91.4976		509	Busy boating	44.9045	27.5586	39.921	52.1607		509	Busy boating	75.932	63.297	81.604
420	Busy boating	107.09	88.6641	114.546		420	Busy boating	43.2341	23.3736	35.7713	50.0955		510	Busy boating	86.1781	75.1578	91.2389		510	Busy boating	46.2037	28.1874	40.8711	52.7617		510	Busy boating	74.749	63.864	79.662
421	Busy boating	106.831	87.323	113.646		421	Busy boating	43.1411	22.0644	35.0779	50.764		511	Busy boating	87.3035	73.4846	93.1713		511	Busy boating	47.9785	27.7599	43.0065	54.0026		511	Busy boating	75.268	58.592	80.103
422	Busy boating	106.623	88.6741	112.392		422	Busy boating	42.5703	20.6186	35.5413	49.183		512	Busy boating	86.254	73.4751	90.9798		512	Busy boating	48.0512	30.84	43.5923	53.1706		512	Busy boating	75.672	62.965	79.808
423	Busy boating	107.827	86.927	114.526		423	Busy boating	43.4768	23.2863	36.3516	49.3768		513	Busy boating	85.4065	71.1969	90.2905		513	Busy boating	48.108	32.8189	44.2765	54.2805		513	Busy boating	73.758	59.726	78.277
424	Busy boating	107.593	90.9982	113.572		424	Busy boating	43.6034	23.5827	37.323	50.0152		514	Busy boating	86.6368	70.0506	91.4547		514	Busy boating	49.9258	30.1295	43.9006	56.7987		514	Busy boating	73.653	55.663	79.112
425	Busy boating	106.965	88.4868	112.508		425	Busy boating	43.1012	23.0579	37.0599	50.1798		515	Busy boating	86.9408	73.4473	92.6396		515	Busy boating	50.2756	29.715	45.6603	56.8887		515	Busy boating	73.907	62.937	78.866
426	Busy boating	105.907	90.7987	112.896		426	Busy boating	42.4474	22.2868	35.9454	49.6475		516	Busy boating	87.9576	75.2077	94.5476		516	Busy boating	52.5419	30.568	44.556	60.8405		516	Busy boating	73.135	61.477	77.985
427	Busy boating	106.655	90.5968	113.074		427	Busy boating	43.0086	23.7819	35.872	50.0386		517	Busy boating	88.7528	73.2463	93.5979		517	Busy boating	53.4348	29.8192	44.9435	59.5202		517	Busy boating	72.673	61.495	77.732
428	Busy boating	106.177	88.7084	113.084		428	Busy boating	42.1944	22.1576	35.6074	48.655		518	Busy boating	89.5806	74.1459	95.8995		518	Busy boating	54.282	31.6762	45.7149	61.7936		518	Busy boating	71.3	59.544	76.141
429	Busy boating	106.106	88.7517	113.068		429	Busy boating	42.2469	25.4356	35.7574	48.6644		519	Busy boating	89.5928	76.7074	95.2548		519	Busy boating	54.0426	29.3619	45.3796	61.6232		519	Busy boating	70.807	57.043	76.023
430	Busy boating	105.822	88.9445	112.95		430	Busy boating	41.9853	23.7325	36.566	47.8561		520	Busy boating	91.6931	74.0528	97.5647		520	Busy boating	54.1903	29.4119	45.1949	61.2863		520	Busy boating	70.81	58.797	76.306
431	Busy boating	105.78	87.9914	111.877		431	Busy boating	41.6487	25.2057	36.6607	48.038		521	Busy boating	91.7726	76.6899	98.5412		521	Busy boating	53.8559	32.0463	45.4716	61.6449		521	Busy boating	70.953	52.383	76.165
432	Busy boating	106.426	91.3441	114.205		432	Busy boating	42.3703	23.7444	35.2404	50.4827		522	Busy boating	91.2405	73.8786	97.8708		522	Busy boating	52.3992	32.049	45.941	59.2358		522	Busy boating	70.909	53.425	76.447
433	Busy boating	106.83	91.6906	114.183		433	Busy boating	42.8336	24.2404	36.0045	49.6046		523	Busy boating	90.0012	74.5366	95.5986		523	Busy boating	50.753	32.9395	45.7389	58.2233		523	Busy boating	71.156	59.167	75.551
434	Busy boating	107.699	89.3668	115.963		434	Busy boating	43.7905	24.3411	36.1673	50.4513		524	Busy boating	88.9705	76.9917	93.6069		524	Busy boating	49.2036	29.241	44.4289	55.111		524	Busy boating	71.941	60.363	76.537
435	Busy boating	106.764	85.1776	114.687		435	Busy boating	43.0839	22.6453	36.4787	50.3421		525	Busy boating	89.5567	76.9107	94.3851		525	Busy boating	49.4873	26.4257	42.3172	56.5956		525	Busy boating	71.561	57.782	77.272
436	Busy boating	105.465	88.6918	111.393		436	Busy boating	41.6217	23.2853	36.1615	48.9104		526	Busy boating	89.3448	73.8087	95.5898		526	Busy boating	48.5199	31.8499	43.282	55.2927		526	Busy boating	71.909	55.305	76.818
437	Busy boating	106.315	88.0934	111.684		437	Busy boating	42.3853	23.4953	36.8557	48.8526		527	Busy boating	89.8798	78.1714	94.7548		527	Busy boating	48.6308	31.5864	44.1706	54.6828		527	Busy boating	70.557	56.217	76.175
438	Busy boating	107.882	89.1226	114.468		438	Busy boating	43.7764	24.0415	35.9992	50.5614		528	Busy boating	90.5428	72.4345	96.1939		528	Busy boating	48.1044	32.7828	44.7045	54.5192		528	Busy boating	69.738	57.611	74.823
439	Busy boating	109.112	92.6383	115.254		439	Busy boating	45.1473	24.6607	37.3138	51.1214		529	Busy boating	90.9172	81.3383	96.0319		529	Busy boating	49.1596	33.2056	46.5432	55.2701		529	Busy boating	71.552	57.776	76.921
440	Busy boating	108.27	88.5908	112.129		440	Busy boating	44.1071	24.7286	37.7287	49.078		530	Busy boating	89.022	81.0523	92.5983		530	Busy boating	47.3986	32.6382	43.7682	53.4359		530	Busy boating	73.162	61.928	76.95
441	Busy boating	108.171	84.1454	114.268		441	Busy boating	44.5443	23.2453	37.2144	52.1062		531	Busy boating	88.6746	78.3153	94.9655		531	Busy boating	47.0668	32.7331	43.7271	52.7945		531	Busy boating	71.707	57.989	76.387
442	Busy boating	108.027	90.8759	113.973		442	Busy boating	44.2483	23.0488	36.6793	50.7532		532	Busy boating	88.3373	73.2787	93.7008		532	Busy boating	46.6918	28.6067	43.2333	52.3003		532	Busy boating	69.526	51.843	75.176
443	Busy boating	107.746	87.1641	114.209		443	Busy boating	44.3817	23.8686	37.5033	50.5198		533	Busy boating	89.8162	73.2078	97.0973		533	Busy boating	48.3504	32.9164	43.2917	55.1265		533	Busy boating	69.413	56.105	75.736
444	Busy boating	107.115	86.5823	112.671		444	Busy boating	43.4537	24.2851	37.1512	49.4401		534	Busy boating	89.3332	74.829	95.396		534	Busy boating	48.749	30.105	43.0204	53.2222		534	Busy boating	69.767	57.727	74.819
445	Busy boating	107.451	92.2543	113.84		445	Busy boating	44.0237	24.2939	37.2235	51.0871		535	Busy boating	90.1686	76.0189	94.9734		535	Busy boating	48.7429	30.128	42.4554	53.5305		535	Busy boating	69.439	51.65	74.441
446	Busy boating	106.758	88.1991	112.225		446	Busy boating	43.6243	25.2477	38.1133	50.3998		536	Busy boating	89.5991	76.9274	94.8457		536	Busy boating	47.8466	30.9263	42.3031	53.4387		536	Busy boating	70.591	54.688	75.734
447	Busy boating	106.772	87.8186	112.743		447	Busy boating	43.6915	23.3628	37.7922	50.5773		537	Busy boating	89.8903	78.815	95.1216		537	Busy boating	47.6392	29.5143	42.6449	52.6642		537	Busy boating	70.632	57.478	76.705
448	Busy boating	105.454	90.0234	112.35		448	Busy boating	42.6415	25.7486	37.5935	49.0522		538	Busy boating	89.1271	76.4306	93.4658		538	Busy boating	46.6964	28.182	41.4011	52.1006		538	Busy boating	68.133	53.818	72.924
449	Busy boating	106.234	87.4317	111.94		449	Busy boating	42.942	24.8758	37.8137	49.5234		539	Busy boating	88.5546	73.8505	94.6022		539	Busy boating	49.182	30.4386	41.1388	56.5		539	Busy boating	70.049	56.234	75.554
450	Busy boating	105.26	86.6575	111.865		450	Busy boating	41.8598	23.6756	35.8448	48.3318		540	Busy boating	90.2835	79.2581	95.1111		540	Busy boating	50.2004	30.9218	42.0672	56.1219		540	Busy boating	71.541	53.225	75.351
451	Busy boating	106.809	90.041	113.182		451	Busy boating	43.7112	26.0052	37.7522	50.8821		541	Busy boating	90.6205	73.8535	95.7635		541	Busy boating	49.3599	25.8444	42.8176	56.8352		541	Busy boating	72.043	51.904	76.24
452	Busy boating	107.225	88.9288	114.311		452	Busy boating	43.8978	25.1998	38.0205	50.5722		542	Busy boating	90.9244	72.5201	95.9981		542	Busy boating	49.3399	26.6465	40.271	57.3662		542	Busy boating	72.277	56.822	77.93
453	Busy boating	106.638	91.0341	114.041		453	Busy boating	43.6626	25.4671	37.8068	49.8998		543	Busy boating	90.8094	77.3088	97.1334		543	Busy boating	49.2501	30.4497	41.1072	55.7454		543	Busy boating	72.093	58.013	77.163
454	Busy boating	107.001	86.7919	112.882		454	Busy boating	43.9884	22.156	37.0454	50.0787		544	Busy boating	90.9852	74.5336	96.1916		544	Busy boating	49.4293	27.4902	41.7045	56.1689		544	Busy boating	71.81	59.131	77.887
455	Busy boating	107.731	87.1993	114.561		455	Busy boating	44.2125	24.4381	37.219	51.0247		545	Busy boating	90.8187	75.603	97.1589		545	Busy boating	48.2867	28.6333	42.7222	54.3835		545	Busy boating	73.442	61.645	76.9
456	Busy boating	106.918	88.994	112.693		456	Busy boating	43.4672	24.3053	37.0648	49.7788		546	Busy boating	91.6291	76.6432	96.1584		546	Busy boating	47.2004	30.6993	41.616	53.6395		546	Busy boating	73.916	62.475	77.465
457	Busy boating	106.838	88.1118	113.231		457	Busy boating	43.9754	24.1363	38.1396	50.0723		547	Busy boating	92.6743	80.1285	98.2644		547	Busy boating	47.2152	27.8888	42.7939	53.5958		547	Busy boating	72.773	60.353	77.777
458	Busy boating	106.651	85.6275	112.825		458	Busy boating	43.9338	23.8516	38.008	50.1389		548	Busy boating	92.6446	80.0706	97.8728		548	Busy boating	46.2518	27.3104	41.5668	53.0738		548	Busy boating	73.693	55.126	78.37
459	Busy boating	106.856	88.7002	113.017		459	Busy boating	43.7319	25.0762	38.0692	50.5254		549	Busy boating	93.0906	75.8753	98.6983		549	Busy boating	47.0831	27.7007	40.161	54.9489		549	Busy boating	73.912	65.025	78.44
460	Busy boating	107.519	88.7712	113.182		460	Busy boating	44.3747	24.5947	38.3966	51.8604		550	Busy boating	94.9809	85.8714	100.694		550	Busy boating	46.801	28.8352	42.0691	51.7049		550	Busy boating	74.803	61.023	80.913
461	Busy boating	108.766	87.3903	114.648		461	Busy boating	45.4248	24.3308	38.0349	51.0677		551	Busy boating	94.1365	78.6688	99.585		551	Busy boating	44.6956	30.4413	41.2335	50.984		551	Busy boating	75.029	58.769	81.823
462	Busy boating	106.564	86.0942	113.823		462	Busy boating	43.5394	25.9421	37.2126	50.1798		552	Busy boating	94.2632	76.8961	100.593		552	Busy boating	44.2091	28.3353	40.6354	50.4079		552	Busy boating	74.598	60.523	81.727
463	Busy boating	106.051	86.9871	111.839		463	Busy boating	43.2972	23.2194	38.1028	49.7206		553	Busy boating	95.7431	78.6444	101.54		553	Busy boating	46.0715	25.7469	40.6957	52.3385		553	Busy boating	73.052	56.176	79.506
464	Busy boating	105.857	90.2528	112.635		464	Busy boating	43.1627	25.9016	37.487	50.0346		554	Busy boating	96.4953	81.7137	102.697		554	Busy boating	46.0824	26.3512	40.4105	52.0931		554	Busy boating	72.246	60.863	78.522
465	Busy boating	105.626	89.9969	111.409		465	Busy boating	43.0594	24.3501	37.7567	50.0613		555	Busy boating	95.1538	79.2241	102.037		555	Busy boating	44.9158	25.3871	40.4181	51.4537		555	Busy boating	75.686	55.223	82.769
466	Busy boating	105.584	90.374	110.893		466	Busy boating	43.3217	24.2284	39.3309	49.1824		556	Busy boating	95.4041	78.9798	100.467		556	Busy boating	45.264	27.9195	40.1204	51.6435		556	Busy boating	74.847	56.077	81.637
467	Busy boating	106.479	86.1591	111.977		467	Busy boating	44.1978	22.9749	38.0242	50.1037		557	Busy boating	97.9876	78.839	106.219		557	Busy boating	47.9056	25.403	37.9531	55.013		557	Busy boating	73.959	56.67	79.205
468	Busy boating	105.804	85.9556	110.037		468	Busy boating	43.179	22.5982	37.2511	48.6083		558	Busy boating	97.1121	78.2676	104.114		558	Busy boating	46.8927	26.5055	40.2521	52.4609		558	Busy boating	73.906	55.15	79.072
469	Busy boating	104.484	88.2303	110.262		469	Busy boating	42.1188	23.0971	37.0893	49.1634		559	Busy boating	98.5262	79.9914	101.265		559	Busy boating	49.5149	27.3094	39.6332	50.8787		559	Busy boating	72.604	57.41	78.697
470	Busy boating	104.897	87.7873	111.321		470	Busy boating	42.4259	23.6704	37.04	49.4113		560	Busy boating	95.8425	74.8865	100.956		560	Busy boating	46.779	25.645	38.6394	48.544		560	Busy boating	71.672	61.645	77.198
471	Busy boating	105.987	88.8029	112.261		471	Busy boating	43.7753	24.9478	37.2829	50.6213		561	Busy boating	95.2904	79.4021	101.43		561	Busy boating	44.3356	24.7854	38.1023	51.0946		561	Busy boating	72.691	57.05	78.972
472	Busy boating	106.503	89.5176	111.696		472	Busy boating	43.988	25.5697	38.5806	49.6113		562	Busy boating	95.8063	82.0318	102.186		562	Busy boating	45.1268	26.0629	38.3603	52.7539		562	Busy boating	72.385	59.524	78.776
473	Busy boating	106.742	89.3009	112.627		473	Busy boating	44.1609	25.6254	37.8237	50.5199		563	Busy boating	97.9319	80.0505	105.776		563	Busy boating	47.0153	24.9197	37.4618	54.9964		563	Busy boating	72.406	52.671	79.889
474	Busy boating	106.154	87.9884	112.048		474	Busy boating	43.8402	21.832	37.2325	50.4941		564	Busy boating	99.2492	77.9443	106.36		564	Busy boating	48.561	24.8441	36.9109	56.5978		564	Busy boating	72.957	57.174	80.323
475	Busy boating	106.576	89.216	113.087		475	Busy boating	44.2872	23.9293	38.1251	51.2396		565	Busy boating	98.6288	80.6208	106.212		565	Busy boating	47.4449	25.5109	35.9445	56.0588		565	Busy boating	73.261	56.043	79.572
476	Busy boating	107.831	91.4404	114.15		476	Busy boating	45.5671	25.7092	39.8017	52.3623		566	Busy boating	99.4277	76.9046	107.426		566	Busy boating	49.0952	25.0466	36.1368	56.9857		566	Busy boating	72.827	54.801	78.174
477	Busy boating	109.127	89.3878	115.45		477	Busy boating	46.7223	25.2182	40.3199	53.5978		567	Busy boating	100.483	75.8976	110.524		567	Busy boating	51.222	25.2618	37.547	60.8211		567	Busy boating	72.119	57.346	77.002
478	Busy boating	108.344	87.4512	115.416		478	Busy boating	46.4307	24.4438	39.4276	52.9445		568	Busy boating	99.5395	79.7933	106.963		568	Busy boating	50.8618	26.4476	38.0448	58.9623		568	Busy boating	71.667	57.427	78.299
479	Busy boating	108.54	88.7628	114.782		479	Busy boating	46.5977	26.3634	39.1505	53.4772		569	Busy boating	97.9592	74.7458	104.159		569	Busy boating	49.6557	26.1256	38.5802	56.0149		569	Busy boating	70.983	59.776	76.82
480	Busy boating	108.765	89.5067	113.706		480	Busy boating	46.6042	24.8325	39.2245	52.267		570	Busy boating	95.8872	77.4879	102.62		570	Busy boating	47.3755	24.1255	38.5368	54.9561		570	Busy boating	72.43	57.814	78.089
481	Busy boating	109.972	90.9907	115.216		481	Busy boating	47.8416	25.3961	39.2009	54.4963		571	Busy boating	93.9982	77.7803	99.8767		571	Busy boating	45.6993	28.2477	39.7069	52.774		571	Busy boating	71.212	55.298	77.197
482	Busy boating	110.569	89.8275	117.165		482	Busy boating	48.5207	24.3198	38.9119	54.8783		572	Busy boating	94.5244	80.1464	100.805		572	Busy boating	46.6463	28.2136	40.9926	53.888		572	Busy boating	70.323	54.455	76.695
483	Busy boating	107.579	89.08	113.493		483	Busy boating	45.5633	24.8862	39.0544	52.0067		573	Busy boating	93.6554	75.714	99.0938		573	Busy boating	46.3441	29.9678	39.7027	53.9115		573	Busy boating	70.073	53.873	76.606
484	Busy boating	107.941	88.6645	114.461		484	Busy boating	46.2871	22.9007	38.6099	52.953		574	Busy boating	92.9657	73.3625	97.6805		574	Busy boating	46.0671	26.3065	41.026	51.4771		574	Busy boating	70.581	55.751	76.299
485	Busy boating	107.712	87.6443	114.439		485	Busy boating	46.0785	26.2756	38.8327	52.4381		575	Busy boating	93.5598	72.6198	100.311		575	Busy boating	47.1728	30.66	41.321	53.7571		575	Busy boating	70.823	51.826	76.03
486	Busy boating	107.201	89.9355	113.012		486	Busy boating	45.3577	24.7961	39.2687	52.0101		576	Busy boating	92.4126	72.7508	99.8324		576	Busy boating	47.1343	30.2677	40.0657	53.9881		576	Busy boating	70.644	52.189	78.211
487	Busy boating	106.986	88.329	113.339		487	Busy boating	45.2362	25.7373	39.0357	51.4432		577	Busy boating	93.0278	79.5683	99.5507		577	Busy boating	47.8168	28.3413	42.5042	55.5426		577	Busy boating	71.182	52.318	78.106
488	Busy boating	106.141	88.0694	112.608		488	Busy boating	44.4203	24.8703	39.056	50.7405		578	Busy boating	93.0687	78.4531	98.6319		578	Busy boating	48.1381	27.4807	41.5138	53.7462		578	Busy boating	70.207	54.515	75.62
489	Busy boating	106.335	88.2027	112.719		489	Busy boating	44.41	23.7775	39.1183	50.5936		579	Busy boating	93.3808	79.2217	95.4511		579	Busy boating	48.3135	27.9884	41.1896	50.8021		579	Busy boating	71.119	57.656	77.402
490	Busy boating	107.194	87.286	113.662		490	Busy boating	45.239	24.9078	38.6873	52.2723		580	Busy boating	95.0984	76.6635	102.089		580	Busy boating	50.8201	27.0737	41.9373	57.1238		580	Busy boating	72.048	55.819	79.425
491	Busy boating	107.234	89.7207	114.387		491	Busy boating	45.3935	22.9609	39.3965	52.2458		581	Busy boating	93.1373	79.9746	99.2523		581	Busy boating	48.2781	29.539	43.1988	55.1606		581	Busy boating	70.516	54.919	77.455
492	Busy boating	108.735	87.4472	113.775		492	Busy boating	46.5385	25.9311	39.4696	52.1722		582	Busy boating	92.0935	77.0913	98.6034		582	Busy boating	47.6921	28.4184	41.7014	55.0657		582	Busy boating	71.08	55.597	77.768
493	Busy boating	109.365	88.815	112.598		493	Busy boating	47.1711	23.4242	38.4511	52.2932		583	Busy boating	92.0561	77.0378	98.2233		583	Busy boating	47.1918	29.3367	41.4702	54.6219		583	Busy boating	71.313	55.718	77.9
494	Busy boating	109.027	88.0169	113.296		494	Busy boating	46.6883	25.6974	38.4975	51.1274		584	Busy boating	93.466	76.3634	99.233		584	Busy boating	49.7578	29.2355	41.3068	56.108		584	Busy boating	70.094	51.959	75.134
495	Busy boating	108.731	90.4225	115.072		495	Busy boating	46.5394	26.1834	38.5599	53.4016		585	Busy boating	95.6219	79.8614	100.551		585	Busy boating	51.6789	33.8502	41.9984	57.9944		585	Busy boating	69.628	56.038	75.251
496	Busy boating	108.856	89.4009	116.953		496	Busy boating	46.4589	24.9063	39.2682	52.1449		586	Busy boating	94.1306	80.5948	97.9405		586	Busy boating	49.9206	30.9862	44.3837	55.5172		586	Busy boating	70.378	56.128	75.87
497	Busy boating	109.295	86.4282	115.687		497	Busy boating	47.0265	25.7414	39.8537	54.1076		587	Busy boating	93.8872	78.0044	100.321		587	Busy boating	49.6319	29.9098	43.0118	56.0117		587	Busy boating	72.868	57.929	79.18
498	Busy boating	109.28	89.007	115.579		498	Busy boating	47.2079	25.3912	39.7632	53.702		588	Busy boating	95.1918	78.4016	104.016		588	Busy boating	50.8384	25.6049	41.5978	59.7001		588	Busy boating	70.331	48.264	76.591
499	Busy boating	109.142	86.5713	116.027		499	Busy boating	47.0136	23.9537	38.8772	54.872		589	Busy boating	94.9057	80.1453	102.463		589	Busy boating	51.0491	30.6082	41.3652	58.954		589	Busy boating	70.513	53.578	76.925
500	Busy boating	108.417	90.3985	114.073		500	Busy boating	46.4753	25.9829	39.5565	52.5958		590	Busy boating	94.3998	79.5945	100.285		590	Busy boating	50.5205	27.4283	41.7832	57.6615		590	Busy boating	70.398	55.214	77.323
501	Busy boating	106.896	91.4211	113.055		501	Busy boating	45.3624	25.6918	38.3532	51.8503		591	Busy boating	93.928	78.981	100.163		591	Busy boating	49.9525	27.7062	41.8369	55.0457		591	Busy boating	70.849	56.954	79.406
502	Busy boating	106.96	87.8893	113.606		502	Busy boating	45.1505	23.1367	39.7338	52.1539		592	Busy boating	93.2528	76.3461	101.32		592	Busy boating	49.4764	26.8255	39.8485	57.9024		592	Busy boating	71.807	55.658	78.295
503	Busy boating	107.628	87.5106	114.197		503	Busy boating	45.922	23.6032	38.3848	52.9682		593	Busy boating	93.3732	74.0294	101.493		593	Busy boating	50.3283	27.9613	40.4008	59.1592		593	Busy boating	72.996	53.54	81.199
504	Busy boating	107.11	88.703	113.342		504	Busy boating	45.0764	24.9188	39.5198	51.3069		594	Busy boating	91.369	73.6224	97.9375		594	Busy boating	48.1972	28.0387	39.8577	55.4718		594	Busy boating	71.212	55.912	78.381
505	Busy boating	105.833	89.6712	112.674		505	Busy boating	43.587	23.927	38.4834	50.7844		595	Busy boating	92.1314	75.936	99.0291		595	Busy boating	49.91	27.0848	39.7393	57.9469		595	Busy boating	69.479	59.476	75.671
506	Busy boating	105.86	89.2336	112.12		506	Busy boating	44.0348	25.1507	37.9524	50.7048		596	Busy boating	91.2713	78.8178	97.6096		596	Busy boating	49.6905	29.6772	39.4806	55.724		596	Busy boating	71.248	53.371	75.554
507	Busy boating	106.484	88.0756	112.581		507	Busy boating	44.5826	24.0547	38.1475	50.9825		597	Busy boating	90.4368	75.8265	97.0986		597	Busy boating	49.4214	26.2581	41.0289	58.3362		597	Busy boating	72.334	55.106	80.032
508	Busy boating	105.283	88.155	109.935		508	Busy boating	43.1433	24.9556	36.9337	49.3851		598	Busy boating	89.4019	76.6841	95.7409		598	Busy boating	50.5061	27.8393	40.6716	59.2488		598	Busy boating	71.979	56.03	79.85
509	Busy boating	105.537	89.6135	111.338		509	Busy boating	43.2877	24.2736	38.354	49.9238		599	Busy boating	88.5816	72.4362	93.9631		599	Busy boating	49.223	29.8265	41.7204	56.053		599	Busy boating	70.039	53.182	77.626
510	Busy boating	106.317	87.8305	112.012		510	Busy boating	43.9853	24.856	37.7419	48.9487		600	Busy boating	89.2803	73.5864	94.0448		600	Busy boating	50.0846	24.7908	40.7537	55.0201		600	Busy boating	69.473	53.035	76.256
511	Busy boating	105.199	83.1866	110.542		511	Busy boating	42.8469	22.8636	37.4912	49.2601		601	Busy boating	89.4882	76.8961	93.9395		601	Busy boating	50.3378	26.2381	40.7936	57.4391		601	Busy boating	71.498	55.29	79.412
512	Busy boating	104.935	85.7749	110.631		512	Busy boating	42.6199	24.1096	37.8193	49.1688		602	Busy boating	89.3133	74.8701	94.5895		602	Busy boating	49.9568	27.1294	40.5915	57.1866		602	Busy boating	72.124	52.387	80.144
513	Busy boating	104.42	87.8827	110.021		513	Busy boating	42.5724	25.1061	37.2	48.5413		603	Busy boating	91.2572	76.2029	96.7597		603	Busy boating	50.6732	28.0432	42.8052	56.9347		603	Busy boating	72.606	52.276	78.431
514	Busy boating	104.624	87.0465	110.649		514	Busy boating	42.5128	22.6663	36.9205	48.989		604	Busy boating	91.8087	70.35	99.71		604	Busy boating	51.6644	27.1868	41.3809	60.6781		604	Busy boating	70.927	55.245	76.241
515	Busy boating	105.463	86.8463	111.902		515	Busy boating	43.2743	25.2104	38.0472	49.4275		605	Busy boating	91.9883	73.7901	98.3651		605	Busy boating	51.7017	27.2601	42.2918	59.8121		605	Busy boating	72.847	47.873	80.595
516	Busy boating	105.302	87.5055	110.975		516	Busy boating	42.9334	26.5163	38.3282	49.9786		606	Busy boating	93.7738	75.5002	98.4812		606	Busy boating	52.5675	27.1362	41.322	57.3789		606	Busy boating	72.493	59.668	79.629
517	Busy boating	106.275	89.6429	112.148		517	Busy boating	44.0295	24.4523	38.1823	50.8891		607	Busy boating	92.7456	73.9959	98.4358		607	Busy boating	51.1003	25.6533	41.2188	56.8856		607	Busy boating	70.807	56.724	78.067
518	Busy boating	105.849	86.1514	110.728		518	Busy boating	44.0534	24.549	37.881	50.4028		608	Busy boating	90.7844	75.557	97.8322		608	Busy boating	48.2142	24.4297	40.5891	55.4763		608	Busy boating	69.97	55.037	76.004
519	Busy boating	105.507	87.9245	112.39		519	Busy boating	43.7369	24.8906	37.12	50.0168		609	Busy boating	91.8291	76.0638	97.6681		609	Busy boating	49.1328	23.6134	39.6784	55.4425		609	Busy boating	70.551	54.703	76.262
520	Busy boating	104.994	88.8332	110.409		520	Busy boating	43.271	25.3198	37.9029	49.4124		610	Busy boating	95.5696	72.9155	102.916		610	Busy boating	52.4096	26.6895	40.7768	59.5269		610	Busy boating	70.916	58.185	77.44
521	Busy boating	105.806	89.5759	112.599		521	Busy boating	43.9364	24.3217	38.1159	50.369		611	Busy boating	97.2125	74.0842	103.184		611	Busy boating	53.8233	27.0068	39.7059	60.1943		611	Busy boating	70.039	54.468	76.653
522	Busy boating	105.688	87.5535	111.207		522	Busy boating	43.9619	24.2399	38.476	50.8619		612	Busy boating	96.4843	76.8644	103.341		612	Busy boating	52.5306	24.4353	39.5289	59.2406		612	Busy boating	71.42	54.557	78.983
523	Busy boating	106.274	86.417	113.053		523	Busy boating	44.0022	26.0078	38.7271	50.897		613	Busy boating	95.5364	76.8217	103.22		613	Busy boating	51.2807	27.9177	38.8162	59.2612		613	Busy boating	72.451	53.165	79.908
524	Busy boating	105.426	87.3907	111.336		524	Busy boating	43.6713	25.4024	37.8141	49.8191		614	Busy boating	97.9033	70.2762	105.942		614	Busy boating	53.3258	28.1062	39.5991	61.9615		614	Busy boating	73.191	55.933	78.455
525	Busy boating	104.949	87.699	112.1		525	Busy boating	43.2239	24.6636	38.2775	49.0941		615	Busy boating	99.1535	77.3221	107.507		615	Busy boating	54.3914	26.2232	40.1023	62.8919		615	Busy boating	73.459	55.886	80.682
526	Busy boating	104.375	86.5994	110.186		526	Busy boating	43.1634	25.7771	37.2509	49.6026		616	Busy boating	97.7624	77.3252	105.471		616	Busy boating	52.6066	25.7589	39.9821	60.8282		616	Busy boating	72.909	53.752	79.99
527	Busy boating	104.645	88.0345	110.363		527	Busy boating	43.5532	25.1	38.6695	49.7161		617	Busy boating	96.7346	74.5579	104.096		617	Busy boating	51.4754	27.0589	40.917	59.4843		617	Busy boating	72.844	55.75	80.104
528	Busy boating	104.669	87.6841	110.753		528	Busy boating	43.1288	23.6937	38.0359	49.6501		618	Busy boating	96.3184	77.9456	104.213		618	Busy boating	50.9774	28.4322	40.7887	58.9715		618	Busy boating	71.599	52.667	78.216
529	Busy boating	104.751	84.5897	110.293		529	Busy boating	43.4	25.7682	38.791	49.7496		619	Busy boating	96.2554	73.5637	101.31		619	Busy boating	50.7073	25.7193	39.3456	56.9372		619	Busy boating	73.116	60.351	80.156
530	Busy boating	105.184	83.3167	110.976		530	Busy boating	43.8138	25.2078	39.2722	50.2846		620	Busy boating	96.979	78.527	103.234		620	Busy boating	51.0825	25.7271	41.1478	56.745		620	Busy boating	74.173	58.142	82.05
531	Busy boating	105.041	89.4699	110.685		531	Busy boating	43.6782	27.0079	39.5413	50.3108		621	Busy boating	97.4653	78.9138	104.063		621	Busy boating	51.1482	25.548	41.3338	58.4923		621	Busy boating	73.773	57.931	79.287
532	Busy boating	105.391	88.7558	110.217		532	Busy boating	44.4124	25.9517	39.2804	50.2096		622	Busy boating	96.708	81.4118	104.404		622	Busy boating	50.4159	24.7551	40.24	57.7617		622	Busy boating	72.036	58.672	77.077
533	Busy boating	106.577	90.1571	111.936		533	Busy boating	44.9349	27.0082	39.2503	50.5224		623	Busy boating	95.6432	76.4358	102.165		623	Busy boating	49.2646	28.1793	40.8368	56.1078		623	Busy boating	70.852	58.219	77.081
534	Busy boating	106.719	91.4287	113.362		534	Busy boating	45.4022	26.9174	40.4644	51.0181		624	Busy boating	95.5841	75.2572	99.8603		624	Busy boating	48.7787	27.7691	40.1573	53.4528		624	Busy boating	71.661	58.415	77.094
535	Busy boating	106.846	87.8477	112.594		535	Busy boating	45.4567	25.6239	40.1816	51.8326		625	Busy boating	96.8078	69.7427	104.209		625	Busy boating	49.7373	27.3113	39.9804	57.3418		625	Busy boating	71.362	52.132	77.283
536	Busy boating	105.543	87.7625	112.245		536	Busy boating	44.5307	26.2541	39.1506	50.8255		626	Busy boating	96.5613	79.2097	103.65		626	Busy boating	49.3173	26.7289	40.8848	57.277		626	Busy boating	71.762	58.919	77.63
537	Busy boating	106.007	85.7888	112.863		537	Busy boating	45.3113	26.3643	39.7822	51.6398		627	Busy boating	97.6891	77.6146	105.054		627	Busy boating	50.3409	25.4883	41.5683	57.9555		627	Busy boating	71.445	57.585	78.056
538	Busy boating	106.544	87.4366	112.927		538	Busy boating	45.637	26.0875	40.9182	52.4385		628	Busy boating	99.86	77.2367	108.683		628	Busy boating	52.4686	25.0328	41.0457	60.9854		628	Busy boating	73.393	55.395	79.202
539	Busy boating	106.969	86.3177	114.85		539	Busy boating	46.2397	26.7201	40.3858	52.6287		629	Busy boating	99.2975	78.7544	107.231		629	Busy boating	52.2611	26.312	41.0578	60.3974		629	Busy boating	74.754	61.413	79.749
540	Busy boating	106.863	86.6691	113.58		540	Busy boating	46.4289	25.649	40.5061	53.3918		630	Busy boating	98.1989	80.4549	105.429		630	Busy boating	50.6482	25.9437	40.7685	58.0432		630	Busy boating	75.093	55.179	82.035
541	Busy boating	106.567	87.1489	113.167		541	Busy boating	45.8973	24.3782	40.5882	52.6439		631	Busy boating	98.4628	75.128	105.974		631	Busy boating	50.9052	27.6349	40.4225	58.9857		631	Busy boating	74.287	61.188	79.697
542	Busy boating	106.811	85.7372	112.995		542	Busy boating	46.144	25.0417	39.8053	52.2225		632	Busy boating	96.9642	76.7919	104.487		632	Busy boating	49.1337	28.5183	39.5175	57.295		632	Busy boating	75.528	59.016	81.216
543	Busy boating	106.669	88.2299	113.169		543	Busy boating	45.9935	26.1261	39.9601	52.7522		633	Busy boating	97.3957	74.4161	104.474		633	Busy boating	49.6637	25.0437	37.9192	57.2314		633	Busy boating	76.11	53.099	83.77
544	Busy boating	105.15	86.8758	110.321		544	Busy boating	45.18	26.805	40.3683	50.2725		634	Busy boating	98.0661	74.2561	103.899		634	Busy boating	50.4531	27.7453	40.6624	57.2084		634	Busy boating	76.453	64.754	83.016
545	Busy boating	105.404	86.5572	110.094		545	Busy boating	45.1979	25.3433	40.4221	51.2208		635	Busy boating	97.8757	80.2854	103.993		635	Busy boating	50.2742	30.2204	40.7904	57.4934		635	Busy boating	75.487	62.087	80.965
546	Busy boating	105.065	88.5398	111.376		546	Busy boating	45.0563	24.6585	40.7381	51.3933		636	Busy boating	96.6363	80.188	103.376		636	Busy boating	48.6747	29.1598	41.1203	55.0404		636	Busy boating	75.25	59.843	82.904
547	Busy boating	105.845	82.9745	112.771		547	Busy boating	46.1048	26.0685	39.7579	52.9693		637	Busy boating	98.119	80.4498	104.04		637	Busy boating	50.8153	24.9739	40.4838	57.0676		637	Busy boating	75.147	60.736	80.478
548	Busy boating	106.133	88.1925	113.46		548	Busy boating	46.3807	24.5688	39.4325	53.6552		638	Busy boating	96.4266	75.767	103.619		638	Busy boating	48.8608	23.8287	37.5052	56.6		638	Busy boating	75.25	61.571	81.351
549	Busy boating	105.21	87.8154	111.7		549	Busy boating	45.4907	23.8013	39.1792	51.9427		639	Busy boating	93.2481	74.0928	99.4055		639	Busy boating	46.8403	22.1039	38.1477	52.7287		639	Busy boating	75.373	64.206	79.419
550	Busy boating	104.157	87.1518	111.628		550	Busy boating	44.8437	24.7632	38.9257	50.7582		640	Busy boating	92.4914	75.8304	100.179		640	Busy boating	46.4738	26.6606	38.0082	54.1687		640	Busy boating	75.186	62.818	80.264
551	Busy boating	105.246	86.4178	111.868		551	Busy boating	45.5635	25.0514	38.9433	52.1821		641	Busy boating	92.549	78.8706	99.9186		641	Busy boating	46.1965	24.4955	38.3834	53.9062		641	Busy boating	73.806	61.077	79.141
552	Busy boating	104.389	87.1681	110.219		552	Busy boating	44.8087	25.9864	39.2582	50.7806		642	Busy boating	93.7906	78.7859	101.098		642	Busy boating	48.2159	24.9078	38.5416	55.9861		642	Busy boating	76.03	61.719	81.483
553	Busy boating	104.46	88.2173	110.468		553	Busy boating	44.8289	25.1592	39.1858	50.8865		643	Busy boating	93.2511	72.4436	100.367		643	Busy boating	48.1259	27.7768	38.1826	55.8741		643	Busy boating	76.936	57.869	81.538
554	Busy boating	103.935	85.9335	110.007		554	Busy boating	43.8549	25.3646	38.748	49.7373		644	Busy boating	90.5352	77.2037	96.3136		644	Busy boating	45.4536	26.3618	39.7011	51.8817		644	Busy boating	76.677	57.807	83.224
555	Busy boating	103.805	86.1268	108.901		555	Busy boating	44.2468	24.7743	38.9105	50.1867		645	Busy boating	90.2439	75.4444	95.9928		645	Busy boating	46.4818	28.5376	39.4747	52.9176		645	Busy boating	77.37	61.914	82.042
556	Busy boating	104.418	85.1581	110.39		556	Busy boating	44.9438	25.7427	38.6969	51.8152		646	Busy boating	92.5279	73.4343	101.45		646	Busy boating	48.3208	26.9964	39.2634	56.8289		646	Busy boating	76.683	57.551	82.072
557	Busy boating	105.827	86.2893	112.292		557	Busy boating	45.9671	25.9627	40.0958	53.0038		647	Busy boating	93.1647	75.1279	100.672		647	Busy boating	48.7306	26.5521	38.2809	55.6345		647	Busy boating	80.136	58.241	86.396
558	Busy boating	104.413	85.8466	110.899		558	Busy boating	45.0805	23.7644	39.384	51.6619		648	Busy boating	92.428	74.9594	98.8091		648	Busy boating	48.1339	26.1806	38.3375	55.3397		648	Busy boating	81.04	58.416	82.877
559	Busy boating	104.193	88.5289	109.312		559	Busy boating	44.829	23.6357	39.2656	51.5714		649	Busy boating	93.5454	76.2096	100.792		649	Busy boating	48.2503	21.8242	38.0604	55.6434		649	Busy boating	80.559	60.606	85.231
560	Busy boating	103.962	86.2217	109.725		560	Busy boating	43.9908	24.186	38.9384	49.9373		650	Busy boating	96.303	87.5709	101.138		650	Busy boating	47.9484	29.3489	40.0814	55.1445		650	Busy boating	79.05	61.19	86.63
561	Busy boating	103.882	84.3845	110.403		561	Busy boating	44.3272	25.0317	39.0824	51.0788		651	Busy boating	94.0636	82.166	98.6982		651	Busy boating	49.2934	27.9615	38.3448	54.9719		651	Busy boating	79.907	60.094	88.851
562	Busy boating	104.516	86.4297	111.105		562	Busy boating	45.1302	24.6917	39.8038	51.2226		652	Busy boating	96.7745	76.9442	100.587		652	Busy boating	54.278	25.3811	38.367	57.3694		652	Busy boating	81.124	59.034	89.615
563	Busy boating	104.647	86.1586	110.605		563	Busy boating	45.2901	25.3579	39.5334	51.8474		653	Busy boating	95.0564	76.5368	98.7435		653	Busy boating	52.0635	23.5505	37.117	56.5032		653	Busy boating	78.063	60.982	83.298
564	Busy boating	104.532	85.371	109.956		564	Busy boating	45.0663	24.6735	39.7072	51.3381		654	Busy boating	92.371	78.3625	97.3985		654	Busy boating	49.3443	25.4829	36.9661	55.4066		654	Busy boating	73.442	55.977	79.41
565	Busy boating	104.869	86.543	111.822		565	Busy boating	45.5688	26.0685	39.1317	51.3145		655	Busy boating	92.6934	74.7298	100.569		655	Busy boating	50.39	20.0852	37.4894	58.3853		655	Busy boating	73.936	52.618	80.613
566	Busy boating	104.738	83.5707	110.883		566	Busy boating	45.5773	26.8967	40.0707	51.5973		656	Busy boating	93.0708	74.1399	99.1602		656	Busy boating	51.1868	22.0866	38.139	56.816		656	Busy boating	76.284	56.268	84.021
567	Busy boating	103.791	88.459	109.215		567	Busy boating	44.3876	26.7444	39.9052	49.7802		657	Busy boating	95.1395	74.8907	99.0364		657	Busy boating	53.9417	23.6468	38.0795	58.8421		657	Busy boating	75.537	58.485	82.39
568	Busy boating	104.217	87.0427	109.189		568	Busy boating	44.6147	25.2242	39.438	50.6304		658	Busy boating	96.3588	76.4442	100.711		658	Busy boating	55.2132	22.0239	38.3895	60.0118		658	Busy boating	76.452	56.326	83.421
569	Busy boating	104.187	86.7117	110.575		569	Busy boating	44.5962	27.3396	40.0766	50.6231		659	Busy boating	93.851	76.0299	101.178		659	Busy boating	52.3853	22.8458	37.1194	59.6556		659	Busy boating	77.044	53.554	82.783
570	Busy boating	102.652	83.9998	109.434		570	Busy boating	43.6671	24.6648	38.4764	49.324		660	Busy boating	94.9958	74.8576	103.216		660	Busy boating	53.9189	22.7941	36.83	62.5307		660	Busy boating	77.58	56.988	85.232
571	Busy boating	102.45	86.3327	108.668		571	Busy boating	43.5592	27.4743	38.4329	50.1085		661	Busy boating	92.875	77.5383	100.437		661	Busy boating	52.119	22.375	38.3783	60.7232		661	Busy boating	79.456	56.663	85.636
572	Busy boating	104.052	84.9533	110.764		572	Busy boating	44.8589	24.522	38.9113	51.8787		662	Busy boating	92.7894	73.4167	99.5762		662	Busy boating	52.7818	24.9464	38.0621	60.7975		662	Busy boating	78.924	63.573	86.108
573	Busy boating	103.593	86.5343	109.828		573	Busy boating	44.6788	25.0169	39.1822	51.9383		663	Busy boating	92.0557	74.8662	99.627		663	Busy boating	52.4854	24.1195	36.4361	60.5641		663	Busy boating	81.427	63.556	88.652
574	Busy boating	104.288	88.4763	110.113		574	Busy boating	45.4676	24.3052	39.9356	51.6427		664	Busy boating	91.4347	73.2459	98.8673		664	Busy boating	51.7816	21.1669	36.7438	60.3397		664	Busy boating	82.627	59.97	86.743
575	Busy boating	104.204	85.6204	110.589		575	Busy boating	45.2317	26.0916	39.5393	51.8592		665	Busy boating	91.4514	75.9411	98.7212		665	Busy boating	49.6091	20.8832	36.0165	58.6898		665	Busy boating	82.131	58.716	86.056
576	Busy boating	105.601	85.9279	110.826		576	Busy boating	46.3046	24.5314	38.9486	52.1241		666	Busy boating	89.3878	74.0898	95.8904		666	Busy boating	48.3425	22.0824	36.6451	57.0487		666	Busy boating	80.901	62.651	84.359
577	Busy boating	104.685	88.6857	109.23		577	Busy boating	45.6658	27.0051	39.5899	52.3291		667	Busy boating	88.1742	72.2692	93.1525		667	Busy boating	45.5055	25.1283	37.4434	53.1581		667	Busy boating	81.315	62.658	84.294
578	Busy boating	104.544	85.9081	111.259		578	Busy boating	45.5054	24.446	39.1554	52.3372		668	Busy boating	88.3108	73.9137	93.9363		668	Busy boating	49.287	24.347	35.9971	58.1899		668	Busy boating	80.313	60.784	88.06
579	Busy boating	105.791	84.568	112.917		579	Busy boating	46.6942	26.1686	39.2721	53.7298		669	Busy boating	88.7075	73.6997	93.8096		669	Busy boating	50.2898	20.8372	34.8525	57.0752		669	Busy boating	78.66	61.336	86.093
580	Busy boating	105.472	84.3086	112.788		580	Busy boating	46.7575	26.6433	39.3561	53.6175		670	Busy boating	88.4354	78.1747	94.1112		670	Busy boating	48.3432	23.1179	36.1894	53.9241		670	Busy boating	76.99	62.793	82.872
581	Busy boating	103.969	85.721	110.919		581	Busy boating	46.0985	26.0782	39.9102	52.1669		671	Busy boating	89.2088	75.6819	94.396		671	Busy boating	47.9066	23.3949	38.9712	54.4411		671	Busy boating	76.872	60.997	81.196
582	Busy boating	103.406	87.5124	109.277		582	Busy boating	45.4334	26.2522	40.451	51.1403		672	Busy boating	89.3807	75.159	93.6281		672	Busy boating	49.1178	21.8299	36.8889	56.4951		672	Busy boating	77.488	61.353	84.721
583	Busy boating	104.431	88.2271	111.11		583	Busy boating	45.5254	25.85	40.6274	51.8124		673	Busy boating	90.4224	72.888	96.2159		673	Busy boating	52.1508	23.8685	38.7655	58.3756		673	Busy boating	77.091	63.039	83.822
584	Busy boating	105.282	85.7768	109.219		584	Busy boating	46.5997	26.4239	40.0531	52.5231		674	Busy boating	89.5813	77.1969	95.6057		674	Busy boating	51.3007	24.9512	39.0974	60.4129		674	Busy boating	77.834	64.118	81.591
585	Busy boating	105.508	82.2088	110.76		585	Busy boating	46.9596	26.0142	39.828	51.9635		675	Busy boating	89.7827	78.742	95.0925		675	Busy boating	51.0688	26.3239	40.1889	58.9953		675	Busy boating	80.603	63.932	84.353
586	Busy boating	104.154	84.0269	110.424		586	Busy boating	46.2229	25.8826	40.1629	52.3959		676	Busy boating	91.1228	78.4376	96.7114		676	Busy boating	52.6511	27.8751	41.8496	58.3338		676	Busy boating	82.115	59.776	83.326
587	Busy boating	103.891	84.8576	109.909		587	Busy boating	45.9152	25.8968	40.3444	52.5375		677	Busy boating	90.9852	77.1149	96.3623		677	Busy boating	51.5714	25.8314	42.23	58.2469		677	Busy boating	80.781	64.244	81.932
588	Busy boating	104.272	87.319	109.889		588	Busy boating	46.0713	24.2225	40.0709	52.5794		678	Busy boating	91.7483	79.5124	97.8087		678	Busy boating	52.7849	28.056	39.8288	59.562		678	Busy boating	79.921	59.347	84.708
589	Busy boating	104.658	85.9551	111.545		589	Busy boating	46.5339	25.7072	40.504	53.9709		679	Busy boating	93.4205	78.3886	98.552		679	Busy boating	54.1009	27.7172	41.4747	63.1827		679	Busy boating	79.009	64.153	80.837
590	Busy boating	103.972	84.3944	109.626		590	Busy boating	45.8112	25.0383	39.5916	53.0618		680	Busy boating	93.1408	74.6769	99.5386		680	Busy boating	52.7803	24.9661	40.2888	60.3952		680	Busy boating	77.627	65.092	82.506
591	Busy boating	104.623	87.929	111.156		591	Busy boating	46.4469	27.0896	40.9727	52.7485		681	Busy boating	93.4722	78.9639	99.8028		681	Busy boating	53.2744	27.3287	39.9477	59.8403		681	Busy boating	77.861	65.084	83.242
592	Busy boating	103.555	86.6284	109.579		592	Busy boating	45.7097	26.2445	40.5374	52.4422		682	Busy boating	91.5657	76.2539	98.0863		682	Busy boating	50.8811	25.5807	38.0865	58.7756		682	Busy boating	78.933	60.065	85.54
593	Busy boating	104.251	86.7217	110.315		593	Busy boating	46.4883	25.889	39.9606	53.5858		683	Busy boating	90.6852	75.5033	95.9004		683	Busy boating	47.8487	26.2131	38.5591	54.979		683	Busy boating	78.464	65.113	82.444
594	Busy boating	104.731	87.6441	111.522		594	Busy boating	46.9592	26.8173	40.72	54.1639		684	Busy boating	91.9396	76.31	97.6583		684	Busy boating	49.5727	24.7436	39.0387	57.3509		684	Busy boating	77.793	61.718	84.473
595	Busy boating	104.838	85.8181	112.382		595	Busy boating	47.1914	25.229	40.4072	53.8943		685	Busy boating	92.4418	78.8441	98.2584		685	Busy boating	49.1772	25.9295	38.011	54.5318		685	Busy boating	77.343	61.193	83.314
596	Busy boating	104.467	83.506	110.115		596	Busy boating	46.5203	23.8805	39.932	52.5168		686	Busy boating	91.8684	76.1681	98.5872		686	Busy boating	46.9253	28.3367	39.2692	53.4696		686	Busy boating	76.396	65.305	81.025
597	Busy boating	105.249	85.5032	110.83		597	Busy boating	46.8814	27.2087	39.5915	51.6564		687	Busy boating	92.9586	78.0126	98.493		687	Busy boating	48.9928	27.4167	38.6588	55.1292		687	Busy boating	76.823	63.954	80.79
598	Busy boating	104.912	83.5592	108.811		598	Busy boating	46.2604	26.6257	39.5612	51.9244		688	Busy boating	92.6646	76.2614	97.3055		688	Busy boating	48.9072	28.33	40.7993	56.8688		688	Busy boating	80.031	63.874	83.416
599	Busy boating	104.143	82.6527	110.95		599	Busy boating	46.3663	25.8152	39.51	52.6108		689	Busy boating	90.9715	79.5098	96.707		689	Busy boating	48.0122	29.9234	41.0307	54.4479		689	Busy boating	81.918	66.893	83.691
600	Busy boating	103.943	79.5941	109.462		600	Busy boating	46.6919	25.5098	39.1382	53.1525		690	Busy boating	92.5532	79.0023	99.7933		690	Busy boating	49.6575	28.9911	43.8558	55.4609		690	Busy boating	79.619	65.52	83.316
601	Busy boating	104.455	85.7231	110.84		601	Busy boating	47.3843	25.8833	39.9612	53.7381		691	Busy boating	94.023	80.1515	101.271		691	Busy boating	50.8886	29.1999	45.5388	57.2692		691	Busy boating	80.394	65.879	88.761
602	Busy boating	106.081	84.1673	111.34		602	Busy boating	49.305	26.1388	39.4021	55.003		692	Busy boating	93.476	78.42	99.5013		692	Busy boating	50.3918	28.461	43.8318	57.4038		692	Busy boating	80.971	61.123	86.913
603	Busy boating	104.935	82.7608	112.817		603	Busy boating	47.4171	26.0957	39.0093	55.1391		693	Busy boating	93.0208	75.464	99.7575		693	Busy boating	50.3427	26.1661	44.1964	56.604		693	Busy boating	83.61	65.197	87.573
604	Busy boating	104.18	86.5594	110.842		604	Busy boating	46.6486	25.9065	39.9967	53.4177		694	Busy boating	92.405	75.3587	98.4908		694	Busy boating	52.4445	30.9366	47.0588	59.3653		694	Busy boating	84.713	66.445	88.621
605	Busy boating	104.661	84.2818	110.465		605	Busy boating	47.0107	26.8576	39.5338	53.0972		695	Busy boating	92.0081	72.4358	98.7939		695	Busy boating	54.7912	28.4308	44.5592	61.6885		695	Busy boating	84.482	60.904	91.291
606	Busy boating	104.748	86.0067	109.504		606	Busy boating	46.6689	25.9769	39.5077	52.4685		696	Busy boating	92.3454	75.4878	98.7035		696	Busy boating	56.1667	28.9726	46.2741	62.8749		696	Busy boating	82.731	66.027	87.008
607	Busy boating	104.414	84.7978	110.421		607	Busy boating	46.3053	24.3248	39.8397	52.4848		697	Busy boating	93.3873	75.2535	99.2206		697	Busy boating	56.4085	29.3344	47.8894	64.3287		697	Busy boating	79.559	65.025	86.968
608	Busy boating	102.556	86.3797	109.481		608	Busy boating	45.155	24.0746	39.2732	51.8625		698	Busy boating	95.2314	76.7648	98.9014		698	Busy boating	61.7067	30.7086	44.7128	64.5818		698	Busy boating	80.988	61.061	89.646
609	Busy boating	103.025	83.4458	109.606		609	Busy boating	45.5577	24.822	39.1298	52.953		699	Busy boating	96.5929	76.6222	101.351		699	Busy boating	64.5209	22.8646	42.7329	65.9641		699	Busy boating	82.084	63.461	90.195
610	Busy boating	103.315	83.1907	110.478		610	Busy boating	45.9373	26.8664	39.8207	53.5106		700	Busy boating	94.6746	75.9232	101.788		700	Busy boating	61.7819	27.8268	43.0938	65.0532		700	Busy boating	79.134	66.564	84.305
611	Busy boating	103.61	87.1021	109.563		611	Busy boating	45.9056	24.8573	40.1152	51.4253		701	Busy boating	92.7334	78.9808	99.0141		701	Busy boating	58.1782	25.5652	42.786	64.2367		701	Busy boating	79.412	61.795	84.331
612	Busy boating	104.09	85.722	109.827		612	Busy boating	46.5555	26.3586	39.8181	53.781		702	Busy boating	92.8841	79.037	98.2564		702	Busy boating	58.0931	23.3118	41.2896	64.7874		702	Busy boating	79.357	60.585	81.934
613	Busy boating	103.206	87.0038	110.473		613	Busy boating	45.9596	26.3585	39.1895	52.8422		703	Busy boating	94.3652	79.2505	101.167		703	Busy boating	59.5775	30.0133	41.9347	65.3936		703	Busy boating	79.59	59.794	84.2
614	Busy boating	102.103	84.2059	108.948		614	Busy boating	44.8383	24.4513	38.7653	51.9965		704	Busy boating	95.7606	78.6107	101.87		704	Busy boating	62.4757	27.3605	42.661	68.6099		704	Busy boating	78.572	61.624	84.743
615	Busy boating	105.689	84.7527	110.388		615	Busy boating	46.9106	24.2913	38.5972	52.9648		705	Busy boating	97.697	73.3773	101.287		705	Busy boating	64.4067	26.2063	41.9448	68.8695		705	Busy boating	76.238	59.698	82.5
616	Busy boating	106.348	85.67	112.261		616	Busy boating	47.9762	24.6971	38.4881	55.2727		706	Busy boating	96.1636	73.9561	102.321		706	Busy boating	61.4194	24.4816	39.7849	68.7163		706	Busy boating	76.307	60.144	81.667
617	Busy boating	105.869	83.0102	111.142		617	Busy boating	48.4674	25.4802	40.3034	54.0972		707	Busy boating	95.0397	78.1141	102.866		707	Busy boating	60.1434	26.6955	40.0716	68.6331		707	Busy boating	77.496	59.118	84.121
618	Busy boating	106.734	83.1172	113.871		618	Busy boating	49.2548	25.5711	40.3118	54.1926		708	Busy boating	96.0404	76.1524	104.035		708	Busy boating	61.1781	25.6207	42.0464	69.3289		708	Busy boating	79.082	62.402	87.211
619	Busy boating	106.417	85.9746	112.978		619	Busy boating	49.7384	24.666	39.9016	54.6174		709	Busy boating	96.4068	74.0081	104.09		709	Busy boating	61.7752	26.8196	42.6504	70.0369		709	Busy boating	79.059	56.199	87.056
620	Busy boating	107.342	85.2603	111.535		620	Busy boating	50.5918	26.4206	39.6936	54.6787		710	Busy boating	96.1952	80.5616	103.155		710	Busy boating	61.8514	25.1046	39.3315	69.5448		710	Busy boating	77.04	58.326	84.86
621	Busy boating	108.843	86.5125	113.712		621	Busy boating	51.8254	26.6333	40.2937	56.3712		711	Busy boating	95.4782	78.0333	103.783		711	Busy boating	60.1791	27.14	40.0847	69.541		711	Busy boating	76.57	60.924	83.815
622	Busy boating	110.135	87.5496	114.192		622	Busy boating	53.1741	25.3506	40.7883	59.3129		712	Busy boating	94.2406	77.3961	99.6004		712	Busy boating	58.2644	22.9792	39.83	64.5607		712	Busy boating	75.978	58.812	82.052
623	Busy boating	108.805	85.4924	116.038		623	Busy boating	52.2309	25.4839	42.4642	59.3332		713	Busy boating	94.2475	74.3168	99.4355		713	Busy boating	58.1876	25.899	41.3527	65.2355		713	Busy boating	75.54	61.587	81.844
624	Busy boating	108.411	88.6228	113.424		624	Busy boating	50.9554	27.4913	41.7633	57.0408		714	Busy boating	93.1936	76.073	102.8		714	Busy boating	57.0326	28.7492	41.8354	66.9771		714	Busy boating	74.148	59.741	80.792
625	Busy boating	108.903	85.7178	114.219		625	Busy boating	51.3768	26.5513	41.6563	56.3776		715	Busy boating	90.549	75.1843	96.9581		715	Busy boating	53.0419	28.1754	40.5182	57.58		715	Busy boating	74.459	59.965	81.704
626	Busy boating	110.724	85.039	116.492		626	Busy boating	52.9178	26.7348	40.9761	57.3858		716	Busy boating	90.6834	76.1899	95.6285		716	Busy boating	51.9063	23.4479	40.1413	58.634		716	Busy boating	76.325	57.33	83.498
627	Busy boating	108.807	85.1204	114.829		627	Busy boating	51.219	24.0232	40.1151	57.3691		717	Busy boating	90.261	74.5423	95.7634		717	Busy boating	52.0881	25.6602	42.1998	58.2596		717	Busy boating	76.039	59.769	82.931
628	Busy boating	109.14	86.2524	118.189		628	Busy boating	52.4521	25.4076	40.4291	60.329		718	Busy boating	89.6288	74.9487	95.6004		718	Busy boating	50.2368	25.3237	42.0686	57.7607		718	Busy boating	74.649	56.866	81.279
629	Busy boating	111.97	86.6163	120.451		629	Busy boating	54.2245	26.4145	41.2091	62.1475		719	Busy boating	90.3279	73.2384	96.7145		719	Busy boating	50.9692	30.1634	39.9511	58.6083		719	Busy boating	74.459	54.821	81.327
630	Busy boating	109.495	85.6586	114.082		630	Busy boating	51.301	25.8534	41.2598	57.8		720	Busy boating	90.4024	73.3086	96.507		720	Busy boating	51.3823	27.8604	39.3538	59.1408		720	Busy boating	76.566	56.648	84.39
631	Busy boating	106.421	84.5733	111.229		631	Busy boating	49.862	27.0498	40.3404	55.5855		721	Busy boating	89.4732	70.0762	94.424		721	Busy boating	50.6503	27.2172	40.9027	57.3904		721	Busy boating	78.057	60.071	85.336
632	Busy boating	107.898	88.3042	113.438		632	Busy boating	51.0898	25.9414	40.8572	56.4295		722	Busy boating	90.1611	73.0191	95.3214		722	Busy boating	51.6167	27.8196	40.5066	57.9463		722	Busy boating	77.032	58.12	83.548
633	Busy boating	108.064	85.4192	112.086		633	Busy boating	50.9096	27.3278	41.1022	56.4873		723	Busy boating	90.6945	72.7024	96.5399		723	Busy boating	52.8596	26.8423	42.9472	61.938		723	Busy boating	76.545	59.924	81.164
634	Busy boating	106.957	85.4669	112.691		634	Busy boating	50.7393	27.1435	41.0325	57.1791		724	Busy boating	90.5789	74.5254	96.8093		724	Busy boating	53.1357	25.0465	41.1362	60.3051		724	Busy boating	77.327	59.619	83.047
635	Busy boating	107.371	87.287	114.469		635	Busy boating	51.6672	25.1046	41.2902	57.7033		725	Busy boating	90.6036	78.541	96.5668		725	Busy boating	51.2672	26.5461	38.9961	59.7473		725	Busy boating	76.114	61.532	83.344
636	Busy boating	105.834	83.2313	112.278		636	Busy boating	50.2753	26.7574	40.9198	55.785		726	Busy boating	90.9573	78.1275	96.2446		726	Busy boating	52.7312	26.1215	38.4578	60.1763		726	Busy boating	75.71	62.185	83.311
637	Busy boating	104.643	82.9685	111.647		637	Busy boating	48.3832	29.3118	41.0237	55.8947		727	Busy boating	90.2355	71.5935	96.2881		727	Busy boating	51.1576	24.9475	38.3446	58.7553		727	Busy boating	76.287	55.781	82.414
638	Busy boating	105.097	86.8667	110.545		638	Busy boating	48.7385	25.9265	40.0095	54.7671		728	Busy boating	90.7298	76.3092	96.4901		728	Busy boating	51.8609	25.9232	39.2112	59.2994		728	Busy boating	75.578	57.719	80.076
639	Busy boating	104.698	84.8208	110.412		639	Busy boating	48.4692	25.4789	40.1873	53.2183		729	Busy boating	90.5033	79.6477	95.4881		729	Busy boating	51.4129	26.5444	39.7092	59.5475		729	Busy boating	75.203	57.407	81.936
640	Busy boating	104.331	82.8869	108.426		640	Busy boating	47.892	25.8788	40.0652	53.6545		730	Busy boating	89.1902	75.995	94.5638		730	Busy boating	50.6833	27.8938	41.2361	59.1025		730	Busy boating	75.195	59.7	83.185
641	Busy boating	104.217	84.9213	109.508		641	Busy boating	47.7075	24.1722	41.2093	53.1462		731	Busy boating	88.501	74.9941	93.5753		731	Busy boating	49.2951	28.6243	40.4042	57.3278		731	Busy boating	75.975	55.728	82.097
642	Busy boating	105.29	85.7932	111.629		642	Busy boating	48.1934	27.1169	40.2462	55.0952		732	Busy boating	88.5522	69.1539	94.6022		732	Busy boating	50.2961	26.7217	39.7748	58.1783		732	Busy boating	78.116	55.287	85.142
643	Busy boating	105.135	87.5716	110.439		643	Busy boating	47.9456	25.9646	40.9821	55.0054		733	Busy boating	88.7386	70.9703	95.8783		733	Busy boating	50.7677	25.5563	39.6548	59.9647		733	Busy boating	79.155	61.034	84.978
644	Busy boating	103.322	81.53	109.156		644	Busy boating	46.5315	27.8817	40.8632	52.9255		734	Busy boating	88.271	75.139	93.4788		734	Busy boating	49.3632	27.5032	40.6711	57.2909		734	Busy boating	80.465	59.066	82.927
645	Busy boating	102.148	87.527	107.471		645	Busy boating	45.5407	27.4094	40.8302	51.4942		735	Busy boating	87.6404	77.9443	93.2997		735	Busy boating	47.2793	25.562	39.4871	55.0444		735	Busy boating	80.034	60.175	83.191
646	Busy boating	102.775	82.4095	108.036		646	Busy boating	45.5557	26.4255	39.2303	50.9087		736	Busy boating	88.3638	74.4721	94.1654		736	Busy boating	48.5895	25.9767	40.4151	55.932		736	Busy boating	76.622	59.714	85.286
647	Busy boating	103.387	83.677	108.201		647	Busy boating	46.0379	24.9086	40.1752	51.8907		737	Busy boating	88.1484	69.3428	93.5251		737	Busy boating	48.4718	24.9498	42.6803	56.1685		737	Busy boating	76.571	58.452	83.673
648	Busy boating	103.406	84.3916	110.143		648	Busy boating	46.7571	26.8718	41.133	52.6913		738	Busy boating	87.2809	71.5949	92.1765		738	Busy boating	46.9211	29.0028	41.3685	53.523		738	Busy boating	77.682	52.698	84.464
649	Busy boating	102.634	86.1401	109.068		649	Busy boating	45.9188	27.1994	40.6968	52.2491		739	Busy boating	88.7407	78.1489	93.6737		739	Busy boating	49.5427	29.0742	40.2671	56.0072		739	Busy boating	80.156	56.629	86.113
650	Busy boating	101.558	84.1016	107.491		650	Busy boating	44.7245	25.6844	40.3446	51.249		740	Busy boating	89.0693	77.3133	93.859		740	Busy boating	49.9545	24.8789	41.0582	54.8294		740	Busy boating	82.376	57.711	89.244
651	Busy boating	101.813	84.8567	108.111		651	Busy boating	45.2445	27.4652	40.019	51.0045		741	Busy boating	89.725	75.0984	95.1863		741	Busy boating	50.8722	25.8841	41.917	57.669		741	Busy boating	81.19	59.367	90.129
652	Busy boating	102.68	86.7077	109.371		652	Busy boating	46.0545	25.0089	41.1741	52.6436		742	Busy boating	88.5795	77.6826	93.8578		742	Busy boating	51.4999	25.4834	42.91	58.693		742	Busy boating	81.431	52.518	88.383
653	Busy boating	103.227	84.7506	109.86		653	Busy boating	46.5839	25.3982	40.8028	52.7906		743	Busy boating	89.6226	76.308	96.0813		743	Busy boating	51.4199	27.4162	41.8696	57.7077		743	Busy boating	79.443	61.514	85.414
654	Busy boating	102.926	86.7098	109.452		654	Busy boating	46.3563	24.9716	41.638	52.4118		744	Busy boating	90.8055	74.6974	94.8255		744	Busy boating	53.0175	29.2453	42.4712	56.952		744	Busy boating	79.517	60.351	85.908
655	Busy boating	103.242	83.2312	109.857		655	Busy boating	46.4833	24.9139	41.2634	53.367		745	Busy boating	91.2581	73.1633	93.5932		745	Busy boating	54.4157	30.8471	41.0103	54.4583		745	Busy boating	80.425	62.862	86.874
656	Busy boating	103.727	87.1608	108.221		656	Busy boating	46.8563	27.6449	41.6072	52.3657		746	Busy boating	89.6329	72.2431	92.7847		746	Busy boating	52.8971	24.3654	39.4792	57.048		746	Busy boating	80.419	64.489	87.309
657	Busy boating	104.517	85.3409	110.897		657	Busy boating	47.6187	26.733	41.7796	53.8995		747	Busy boating	89.0063	73.2307	93.3903		747	Busy boating	50.0417	23.7043	39.2357	55.8458		747	Busy boating	79.904	63.419	87.164
658	Busy boating	104.111	83.4307	110.641		658	Busy boating	47.3778	26.1796	41.407	52.5271		748	Busy boating	87.6496	72.6418	93.4113		748	Busy boating	51.1828	28.1599	39.8048	57.5567		748	Busy boating	79.452	60.33	87.275
659	Busy boating	103.09	82.3922	109.629		659	Busy boating	46.6297	27.3407	41.4199	53.0655		749	Busy boating	89.3316	73.5544	96.0091		749	Busy boating	53.7473	28.2806	40.4909	60.631		749	Busy boating	79.56	59.964	86.005
660	Busy boating	103.625	85.6067	110.492		660	Busy boating	46.9716	26.9597	40.0043	53.4654		750	Busy boating	90.1254	75.4323	97.22		750	Busy boating	55.0671	26.2598	39.7107	63.4789		750	Busy boating	79.637	58.204	84.707
661	Busy boating	103.843	88.5578	110.001		661	Busy boating	47.5662	26.4216	41.4446	53.5833		751	Busy boating	88.6362	75.4324	95.5551		751	Busy boating	54.5202	22.7383	40.49	62.4611		751	Busy boating	78.94	60.969	84.902
662	Busy boating	104.332	82.9443	111.839		662	Busy boating	47.6498	25.2658	41.0495	53.3747		752	Busy boating	88.179	77.8467	93.1507		752	Busy boating	54.4061	25.7998	40.4754	61.1269		752	Busy boating	77.747	55.437	83.627
663	Busy boating	104.918	85.7882	110.85		663	Busy boating	47.9131	27.8677	41.3115	53.8654		753	Busy boating	87.7457	73.795	93.5385		753	Busy boating	53.5106	26.7661	42.2738	61.724		753	Busy boating	79.922	60.074	87.416
664	Busy boating	105.429	85.5989	109.567		664	Busy boating	47.9531	25.9181	40.679	52.5732		754	Busy boating	87.675	72.0219	94.2127		754	Busy boating	54.2089	29.4566	42.1413	62.3947		754	Busy boating	79.008	54.713	85.605
665	Busy boating	104.949	86.3948	111.686		665	Busy boating	47.7058	27.1919	40.979	53.9555		755	Busy boating	88.2748	72.8545	93.1949		755	Busy boating	54.4651	29.3086	42.7575	61.2637		755	Busy boating	79.484	62.702	87.047
666	Busy boating	104.859	85.5833	110.654		666	Busy boating	47.7139	27.9475	41.834	53.9458		756	Busy boating	87.5707	73.0195	93.3779		756	Busy boating	55.6047	26.4178	41.0227	64.4576		756	Busy boating	80.29	61.453	88.086
667	Busy boating	104.353	89.1862	110.763		667	Busy boating	47.4486	25.8528	41.9983	53.4693		757	Busy boating	87.5783	73.5943	93.6595		757	Busy boating	56.0859	21.9958	42.2908	62.5037		757	Busy boating	79.306	59.383	85.446
668	Busy boating	103.792	88.6239	110.345		668	Busy boating	47.2277	26.0179	41.7741	53.7407		758	Busy boating	87.0979	72.2757	93.2404		758	Busy boating	56.1362	29.2835	44.0725	65.4115		758	Busy boating	79.1	58.912	84.798
669	Busy boating	102.634	82.8248	109.529		669	Busy boating	46.3348	27.0284	40.8758	52.5672		759	Busy boating	86.7077	72.8352	92.6519		759	Busy boating	54.9007	26.6809	40.5729	61.8552		759	Busy boating	78.142	58.659	84.333
670	Busy boating	103.194	84.7205	109.701		670	Busy boating	46.6958	27.0063	41.021	52.3825		760	Busy boating	87.0596	74.4144	91.7402		760	Busy boating	55.8411	26.4373	42.4222	63.5436		760	Busy boating	76.316	62.468	83.33
671	Busy boating	103.803	85.3979	110.026		671	Busy boating	47.2724	26.7095	41.5153	53.9648		761	Busy boating	86.2124	74.9607	89.7736		761	Busy boating	55.8979	26.6253	42.3771	63.2146		761	Busy boating	77.033	57.771	84.95
672	Busy boating	103.687	87.7391	109.805		672	Busy boating	46.9799	29.008	41.1642	53.868		762	Busy boating	86.0269	72.3212	91.5697		762	Busy boating	54.6721	29.6627	42.5488	62.2384		762	Busy boating	77.181	59.901	84.494
673	Busy boating	102.793	84.4141	109.048		673	Busy boating	46.2258	27.7071	40.4416	52.3437		763	Busy boating	86.4842	72.085	92.3155		763	Busy boating	54.8229	26.0203	41.523	62.8902		763	Busy boating	76.325	56.606	83.19
674	Busy boating	103.888	87.2368	109.755		674	Busy boating	47.2825	28.7176	40.6182	53.4945		764	Busy boating	87.6728	71.6464	94.1006		764	Busy boating	56.2474	28.6917	43.0908	63.511		764	Busy boating	77.397	60.093	84.599
675	Busy boating	104.592	86.5732	110.71		675	Busy boating	48.1325	27.3959	41.9918	54.2669		765	Busy boating	87.9472	74.4951	93.8209		765	Busy boating	56.4881	27.2616	43.3993	63.8517		765	Busy boating	77.164	58.624	83.152
676	Busy boating	103.831	84.7516	110.516		676	Busy boating	47.6981	27.8366	41.5546	54.2126		766	Busy boating	87.3633	72.8093	93.0031		766	Busy boating	53.9866	29.979	42.1626	62.1307		766	Busy boating	76.184	59.681	81.644
677	Busy boating	103.925	83.498	111.122		677	Busy boating	47.9442	28.2513	41.3664	54.202		767	Busy boating	86.7951	74.1079	91.8042		767	Busy boating	55.0058	30.1898	43.4708	62.278		767	Busy boating	75.496	56.932	81.812
678	Busy boating	104.123	85.0864	110.937		678	Busy boating	48.1791	29.0444	41.2981	54.6469		768	Busy boating	88.1932	70.804	93.7471		768	Busy boating	56.6198	28.0177	42.6434	61.8324		768	Busy boating	74.895	55.132	82.295
679	Busy boating	102.216	85.4782	108.165		679	Busy boating	46.4017	27.0131	41.5327	53.0138		769	Busy boating	88.0617	74.5103	92.8486		769	Busy boating	57.1485	31.9421	42.9673	64.3552		769	Busy boating	75.885	60.137	82.936
680	Busy boating	102.281	88.4389	108.494		680	Busy boating	46.6344	27.653	41.5462	52.865		770	Busy boating	87.2348	72.9205	93.5619		770	Busy boating	55.5222	29.1825	41.4423	63.9683		770	Busy boating	76.818	56.511	84.633
681	Busy boating	103.329	85.7011	108.592		681	Busy boating	47.8124	26.2668	41.0652	54.8792		771	Busy boating	86.7421	69.697	91.4808		771	Busy boating	55.7665	30.6087	44.65	63.1305		771	Busy boating	76.501	57.79	83.68
682	Busy boating	104.511	83.4778	111.74		682	Busy boating	48.4652	27.7952	40.7355	55.1499		772	Busy boating	86.1194	74.106	90.8913		772	Busy boating	55.4968	29.3753	44.5671	61.283		772	Busy boating	77.385	54.012	84.379
683	Busy boating	104.213	83.7988	109.711		683	Busy boating	48.2037	28.9139	41.0232	52.7333		773	Busy boating	87.785	73.78	94.1971		773	Busy boating	56.8864	27.3367	42.9952	64.1109		773	Busy boating	77.392	53.781	85.33
684	Busy boating	102.542	84.1378	109.056		684	Busy boating	46.4457	27.9697	40.5807	52.7485		774	Busy boating	86.8494	72.3896	92.8302		774	Busy boating	56.1009	26.6727	42.4543	64.0505		774	Busy boating	78.549	57.393	86.29
685	Busy boating	101.319	86.1504	106.863		685	Busy boating	45.4069	28.6015	41.0611	51.1896		775	Busy boating	87.6549	73.652	93.2752		775	Busy boating	56.8792	30.557	41.9821	63.8712		775	Busy boating	77.203	57.917	84.335
686	Busy boating	101.987	84.0227	108.034		686	Busy boating	45.8414	27.3759	41.3128	52.3777		776	Busy boating	87.8582	72.4291	93.8766		776	Busy boating	56.3892	30.8004	41.6968	62.6396		776	Busy boating	76.156	55.832	83.026
687	Busy boating	101.359	84.349	108.12		687	Busy boating	45.7676	26.8995	41.0977	52.2187		777	Busy boating	88.0384	74.2431	94.2663		777	Busy boating	55.3739	26.1467	40.8924	63.1761		777	Busy boating	75.934	56.124	82.72
688	Busy boating	101.943	84.9528	109.156		688	Busy boating	45.8752	27.2996	41.0423	51.779		778	Busy boating	87.4365	67.9678	93.2942		778	Busy boating	53.6251	28.6223	41.9738	60.6983		778	Busy boating	76.066	53.755	85.663
689	Busy boating	101.607	83.5401	108.166		689	Busy boating	46.0269	27.3457	41.1978	51.749		779	Busy boating	87.7011	69.1692	94.2225		779	Busy boating	55.1434	28.8236	44.5295	62.5431		779	Busy boating	74.034	53.651	81.251
690	Busy boating	102.102	86.5256	107.794		690	Busy boating	46.3589	27.6541	41.2808	52.0046		780	Busy boating	87.7484	70.7627	94.172		780	Busy boating	56.1927	32.4225	43.8156	64.947		780	Busy boating	73.675	56.818	80.429
691	Busy boating	101.969	87.1874	106.774		691	Busy boating	45.9957	26.8786	40.9041	51.0522		781	Busy boating	88.0366	73.5821	93.6161		781	Busy boating	55.58	28.6184	42.8228	63.686		781	Busy boating	75.024	53.584	81.905
692	Busy boating	100.908	85.5112	106.738		692	Busy boating	45.4121	28.1309	41.2592	51.5011		782	Busy boating	88.9395	75.3485	95.5164		782	Busy boating	57.3501	27.1075	44.2099	65.263		782	Busy boating	76.077	56.937	84.581
693	Busy boating	102.353	85.6059	108.912		693	Busy boating	46.1054	28.6266	41.3448	51.2613		783	Busy boating	87.6959	72.7169	93.5573		783	Busy boating	54.3817	29.9698	43.4863	61.9071		783	Busy boating	75.79	59.056	82.918
694	Busy boating	102.113	87.2404	107.066		694	Busy boating	45.8148	28.0774	41.6335	52.5655		784	Busy boating	87.1126	75.0989	92.9091		784	Busy boating	53.1918	33.7244	43.5647	61.1258		784	Busy boating	75.666	55.224	82.685
695	Busy boating	102.174	85.1126	108.717		695	Busy boating	45.7782	28.8188	40.4605	52.2888		785	Busy boating	88.4858	64.9826	94.5543		785	Busy boating	55.8096	29.0654	43.719	62.5472		785	Busy boating	75.91	54.299	83.267
696	Busy boating	102.635	86.5562	109.373		696	Busy boating	45.9013	27.5611	40.0193	51.8109		786	Busy boating	89.9844	70.114	97.65		786	Busy boating	57.3516	29.7526	44.5195	66.6209		786	Busy boating	77.523	58.706	83.691
697	Busy boating	102.2	80.9817	110.293		697	Busy boating	46.2115	29.0646	41.0076	51.695		787	Busy boating	89.9454	77.1922	96.6075		787	Busy boating	56.9093	30.6405	44.0681	65.0021		787	Busy boating	77.955	55.087	86.013
698	Busy boating	102.246	83.6673	108.321		698	Busy boating	46.491	28.7446	41.5922	52.5342		788	Busy boating	88.1438	73.189	95.2122		788	Busy boating	55.7357	30.044	45.0126	63.8848		788	Busy boating	77.335	53.412	84.854
699	Busy boating	102.61	83.4045	108.482		699	Busy boating	46.5381	28.7026	41.339	52.8746		789	Busy boating	88.5953	72.0267	94.0079		789	Busy boating	55.6678	27.4559	43.5925	62.9437		789	Busy boating	77.136	52.245	84.682
700	Busy boating	103.016	87.6079	111.068		700	Busy boating	46.7288	29.4285	40.8724	53.334		790	Busy boating	86.895	71.7971	92.8894		790	Busy boating	53.6028	30.7554	44.2388	60.7397		790	Busy boating	78.049	56.121	86.186
701	Busy boating	103.371	84.9167	110.761		701	Busy boating	47.3234	30.2567	42.1572	53.6956		791	Busy boating	87.6379	72.9542	92.967		791	Busy boating	54.0812	30.7473	44.5597	61.8357		791	Busy boating	78.897	56.779	85.373
702	Busy boating	102.768	84.2357	108.78		702	Busy boating	46.9152	27.4214	40.8559	52.9067		792	Busy boating	89.6025	71.9618	94.9372		792	Busy boating	56.2025	27.0418	46.4187	63.5801		792	Busy boating	79.114	58.13	86.711
703	Busy boating	102.591	84.1066	109.498		703	Busy boating	46.8352	30.0431	41.35	53.3368		793	Busy boating	88.6139	71.3615	94.3339		793	Busy boating	54.6143	30.0722	46.7328	61.5334		793	Busy boating	76.606	50.937	82.517
704	Busy boating	103.581	86.1519	110.127		704	Busy boating	47.6675	27.3128	41.383	53.5178		794	Busy boating	88.3839	72.2	93.0052		794	Busy boating	53.3082	28.5923	45.4067	59.4415		794	Busy boating	74.735	51.961	81.041
705	Busy boating	102.617	85.7269	108.271		705	Busy boating	47.3409	28.1465	41.8459	53.2076		795	Busy boating	88.824	73.11	95.5062		795	Busy boating	54.1453	29.3805	44.122	62.3897		795	Busy boating	76.066	51.272	81.839
706	Busy boating	103.39	88.3862	109.463		706	Busy boating	47.3384	28.5071	41.7345	54.1019		796	Busy boating	89.1539	72.4879	96.3276		796	Busy boating	54.9123	25.008	43.5453	62.8961		796	Busy boating	78.718	53.559	86.504
707	Busy boating	103.122	87.7092	109.949		707	Busy boating	46.9919	29.9778	41.7447	52.5005		797	Busy boating	89.5467	74.0839	97.0943		797	Busy boating	55.281	26.2611	44.8994	63.5661		797	Busy boating	77.4	49.885	84.234
708	Busy boating	102.654	83.0738	106.932		708	Busy boating	46.9212	26.9099	40.972	52.6441		798	Busy boating	90.7497	72.7183	97.2004		798	Busy boating	56.0501	26.5759	42.9067	62.8236		798	Busy boating	76.67	52.868	84.753
709	Busy boating	101.924	81.6753	108.505		709	Busy boating	46.1402	28.0235	40.7155	52.7577		799	Busy boating	91.5616	74.5907	96.8311		799	Busy boating	56.9617	28.8994	44.787	62.4466		799	Busy boating	76.103	52.678	84.41
710	Busy boating	101.966	85.1356	108.089		710	Busy boating	45.9176	27.5959	41.5776	52.8369		800	Busy boating	91.2641	76.3454	98.4505		800	Busy boating	55.9607	28.1602	42.1194	63.5506		800	Busy boating	76.851	57.277	84.951
711	Busy boating	102.37	84.9571	108.744		711	Busy boating	46.4541	31.0487	41.7238	52.8129		801	Busy boating	90.6603	76.718	96.1206		801	Busy boating	55.3067	28.9918	42.8808	61.0097		801	Busy boating	77.087	56.222	84.403
712	Busy boating	101.809	84.2618	107.697		712	Busy boating	46.0275	28.8305	40.6931	52.5941		802	Busy boating	90.8528	73.3791	98.3811		802	Busy boating	57.6422	30.978	46.5127	66.1655		802	Busy boating	76.668	55.724	84.056
713	Busy boating	101.797	86.2006	107.791		713	Busy boating	46.2788	28.0685	40.6822	52.9976		803	Busy boating	90.7785	75.458	96.5016		803	Busy boating	57.5287	27.6925	44.7617	64.7185		803	Busy boating	76.033	54.151	81.924
714	Busy boating	102.8	84.1514	109.222		714	Busy boating	47.0169	29.5845	41.342	53.8124		804	Busy boating	91.3914	75.1778	99.5872		804	Busy boating	57.9838	26.2809	42.7512	66.7842		804	Busy boating	76.028	55.037	83.755
715	Busy boating	103.508	84.2126	109.84		715	Busy boating	48.6722	31.3878	42.0638	55.3873		805	Busy boating	90.3395	76.4457	96.0956		805	Busy boating	56.9149	30.9925	42.625	64.3959		805	Busy boating	75.932	57.155	83.249
716	Busy boating	104.906	87.058	111.224		716	Busy boating	49.9294	27.9465	41.3489	54.9807		806	Busy boating	91.7304	75.151	98.9745		806	Busy boating	59.0386	28.6297	46.1452	66.7477		806	Busy boating	75.064	52.649	82.357
717	Busy boating	104.669	84.5394	111.091		717	Busy boating	49.0876	28.2736	42.057	54.3496		807	Busy boating	91.3569	76.4009	97.3092		807	Busy boating	57.2687	31.0646	44.1224	64.1763		807	Busy boating	75.492	55.332	82.483
718	Busy boating	103.923	86.4239	109.724		718	Busy boating	48.4476	30.4637	43.0626	53.9451		808	Busy boating	90.4631	74.9336	95.8525		808	Busy boating	56.2344	29.2962	46.0977	64.291		808	Busy boating	77.981	54.275	84.003
719	Busy boating	103.56	85.8537	110.488		719	Busy boating	48.5911	29.2013	43.2367	54.5932		809	Busy boating	90.615	71.0632	97.4789		809	Busy boating	56.9773	28.2076	44.0333	64.466		809	Busy boating	79.352	58.43	86.654
720	Busy boating	103.007	83.8824	110.111		720	Busy boating	48.4054	27.3244	41.4093	54.6331		810	Busy boating	90.3889	75.2865	96.6428		810	Busy boating	57.4309	29.2955	44.1196	65.382		810	Busy boating	77.098	59.665	83.294
721	Busy boating	103.177	82.6833	109.419		721	Busy boating	47.6151	26.9038	41.5511	54.6319		811	Busy boating	91.2668	75.4169	97.2263		811	Busy boating	58.748	29.6336	46.8123	66.686		811	Busy boating	76.037	52.374	80.713
722	Busy boating	104.299	85.7754	110.191		722	Busy boating	48.9916	28.3204	41.5482	55.6637		812	Busy boating	90.8055	73.2292	96.3649		812	Busy boating	59.1232	29.0996	47.246	66.5604		812	Busy boating	75.212	53.599	81.803
723	Busy boating	104.125	86.0428	108.706		723	Busy boating	49.0814	26.7554	41.4725	54.1823		813	Busy boating	90.6427	76.4172	97.5711		813	Busy boating	58.424	32.2654	46.866	66.0861		813	Busy boating	75.483	56.5	82.001
724	Busy boating	104.251	85.9101	111.552		724	Busy boating	49.3019	28.5113	41.9612	55.5057		814	Busy boating	90.8717	76.2995	96.5013		814	Busy boating	58.3233	34.1843	47.7839	65.9058		814	Busy boating	77.604	53.63	82.099
725	Busy boating	103.931	82.7426	109.236		725	Busy boating	48.544	28.7252	41.5041	54.6412		815	Busy boating	89.8091	73.8009	95.5356		815	Busy boating	56.9736	26.9848	44.8411	64.7743		815	Busy boating	78.837	53.323	85.299
726	Busy boating	103.746	86.9173	108.72		726	Busy boating	47.7918	28.7903	41.7431	52.889		816	Busy boating	89.2924	78.3719	94.898		816	Busy boating	57.1444	29.8242	44.2947	64.9544		816	Busy boating	76.715	53.836	85.544
727	Busy boating	104.226	86.6618	107.757		727	Busy boating	47.8611	28.7252	41.6384	51.7296		817	Busy boating	89.1706	74.3113	94.0939		817	Busy boating	56.2046	32.1413	43.9965	62.6309		817	Busy boating	78.665	53.619	87.641
728	Busy boating	105.88	86.3068	108.443		728	Busy boating	49.0677	27.1392	42.1888	52.8678		818	Busy boating	89.1327	72.5769	95.9788		818	Busy boating	57.6314	31.6528	46.3977	66.4694		818	Busy boating	78.456	50.966	87.694
729	Busy boating	104.068	83.2509	108.237		729	Busy boating	47.5654	29.6658	41.2379	52.832		819	Busy boating	89.9419	74.3323	95.532		819	Busy boating	58.4668	28.6001	48.3434	66.6591		819	Busy boating	76.893	53.901	83.788
730	Busy boating	102.635	85.5801	108.92		730	Busy boating	46.7864	29.3985	42.4217	52.0224		820	Busy boating	90.1237	77.5159	94.8702		820	Busy boating	58.9475	29.5195	46.5734	66.8314		820	Busy boating	76.933	55.936	83.538
731	Busy boating	101.118	86.1605	107.429		731	Busy boating	45.8857	29.6542	41.5816	52.0838		821	Busy boating	89.209	70.044	94.5365		821	Busy boating	57.5644	31.27	44.3839	64.5424		821	Busy boating	77.337	53.586	85.926
732	Busy boating	101.163	85.4162	105.16		732	Busy boating	45.7532	28.669	42.0344	51.5833		822	Busy boating	87.3496	75.0293	93.1532		822	Busy boating	56.3065	26.2399	44.8497	63.604		822	Busy boating	76.868	58.541	83.477
733	Busy boating	101.2	85.13	106.603		733	Busy boating	46.114	29.1697	42.1007	51.7265		823	Busy boating	88.6956	74.8568	93.8179		823	Busy boating	54.2557	31.0684	44.4715	62.157		823	Busy boating	78.079	55.95	84.971
734	Busy boating	101.545	84.1247	106.878		734	Busy boating	46.4831	27.252	41.8772	52.9278		824	Busy boating	88.961	71.9239	93.0951		824	Busy boating	54.0457	30.8405	46.4581	62.2462		824	Busy boating	79.126	51.599	88.176
735	Busy boating	102.242	80.1881	108.199		735	Busy boating	47.0052	28.516	41.9014	53.8104		825	Busy boating	89.5332	77.1532	96.7831		825	Busy boating	54.5096	30.0698	47.8179	62.5837		825	Busy boating	79.402	56.767	88.216
736	Busy boating	101.749	83.3519	107.777		736	Busy boating	46.4894	30.0019	41.6462	52.7987		826	Busy boating	88.7455	72.8019	94.2842		826	Busy boating	57.9547	31.4243	46.9638	65.2056		826	Busy boating	80.911	57.295	89.188
737	Busy boating	104.175	81.9828	109.296		737	Busy boating	48.6614	29.571	42.0784	54.1916		827	Busy boating	88.548	74.9019	94.5578		827	Busy boating	57.2101	33.9177	46.6465	65.0943		827	Busy boating	80.421	55.68	86.534
738	Busy boating	104.567	86.8154	109.907		738	Busy boating	48.7999	30.0446	42.5739	54.7173		828	Busy boating	88.1027	73.5657	93.8181		828	Busy boating	55.3505	31.3157	45.9748	63.1286		828	Busy boating	78.911	58.737	86.031
739	Busy boating	104.802	83.5681	110.999		739	Busy boating	48.9524	30.0997	42.4824	55.0234		829	Busy boating	89.365	73.5505	94.9554		829	Busy boating	55.0853	31.6746	45.0815	62.4064		829	Busy boating	79.475	58.971	86.546
740	Busy boating	103.67	86.3355	110.4		740	Busy boating	48.3248	28.3233	43.3315	55.1842		830	Busy boating	90.6656	76.5899	97.9417		830	Busy boating	54.6981	26.7904	47.5562	62.0201		830	Busy boating	79.698	59.479	86.8
741	Busy boating	103.963	87.0086	110.35		741	Busy boating	49.0526	29.775	43.2417	55.8527		831	Busy boating	90.1676	72.7225	96.4114		831	Busy boating	54.7412	32.1804	48.0237	61.3315		831	Busy boating	79.356	59.056	85.8
742	Busy boating	103.065	83.0409	108.661		742	Busy boating	48.2018	27.5158	42.904	54.5584		832	Busy boating	89.6507	71.9669	94.7858		832	Busy boating	55.7492	31.3368	46.6773	62.4966		832	Busy boating	83.083	54.634	89.648
743	Busy boating	101.463	84.2872	107.648		743	Busy boating	47.1304	27.8591	42.5128	53.9403		833	Busy boating	89.5554	73.261	95.3374		833	Busy boating	57.745	29.915	46.8645	65.7982		833	Busy boating	82.619	57.482	91.451
744	Busy boating	102.506	83.0438	108.485		744	Busy boating	48.2078	28.6774	42.7277	54.5636		834	Busy boating	88.9653	77.5813	93.4789		834	Busy boating	56.5912	31.8343	46.2896	63.5435		834	Busy boating	80.179	55.604	87.618
745	Busy boating	103.355	86.2536	107.47		745	Busy boating	49.1187	29.1757	42.4957	54.8052		835	Busy boating	89.4251	74.3887	94.041		835	Busy boating	56.4121	31.1722	45.9257	64.0942		835	Busy boating	79.939	58.444	87.521
746	Busy boating	104.238	86.0071	107.939		746	Busy boating	50.2697	31.1007	43.619	57.3409		836	Busy boating	90.6033	73.4451	95.934		836	Busy boating	55.6533	31.2307	46.6421	62.873		836	Busy boating	79.648	56.326	85.884
747	Busy boating	105.311	85.8673	112.096		747	Busy boating	50.8558	29.0007	42.4701	58.2243		837	Busy boating	90.5091	72.6381	95.6617		837	Busy boating	54.0299	31.9042	45.6288	61.7162		837	Busy boating	80.568	55.815	87.493
748	Busy boating	104.924	86.6401	111.849		748	Busy boating	50.7373	30.7194	43.8902	58.3806		838	Busy boating	91.1262	76.0217	97.0278		838	Busy boating	57.3117	28.9583	46.4216	61.7168		838	Busy boating	82.387	56.121	89.435
749	Busy boating	105.854	85.2838	112.627		749	Busy boating	50.7722	30.757	44.3635	57.1869		839	Busy boating	91.5896	74.6392	97.5998		839	Busy boating	57.4954	29.8014	44.2749	62.7285		839	Busy boating	81.342	54.528	88.995
750	Busy boating	104.98	86.6187	111.166		750	Busy boating	50.3413	31.057	43.7911	56.1547		840	Busy boating	91.5845	79.1147	97.586		840	Busy boating	56.605	30.4101	43.7785	64.3833		840	Busy boating	80.636	59.358	87.592
751	Busy boating	107.012	87.3557	112.383		751	Busy boating	51.9099	28.3515	43.3746	57.2523		841	Busy boating	92.11	78.1657	97.5489		841	Busy boating	58.3942	31.5091	44.1575	64.7297		841	Busy boating	80.461	58.497	87.276
752	Busy boating	106.639	86.5015	110.853		752	Busy boating	51.8258	30.2606	43.6751	56.3439		842	Busy boating	90.7529	75.99	96.8382		842	Busy boating	57.4833	29.5823	46.3079	65.2632		842	Busy boating	78.692	55.026	86.212
753	Busy boating	105.324	85.6755	110.996		753	Busy boating	50.9037	27.5689	43.0186	57.5389		843	Busy boating	91.9416	75.6025	97.6164		843	Busy boating	58.674	30.0813	45.9595	65.3917		843	Busy boating	77.681	55.851	84.101
754	Busy boating	107.397	85.6095	113.073		754	Busy boating	52.9441	28.2533	43.679	59.5499		844	Busy boating	91.472	77.7498	98.358		844	Busy boating	57.7659	30.2366	44.0539	64.8007		844	Busy boating	79.012	54.109	87.101
755	Busy boating	109.29	84.3548	114.163		755	Busy boating	54.7225	28.506	45.0333	60.838		845	Busy boating	92.3499	74.8249	99.0705		845	Busy boating	58.3545	30.4982	43.5656	65.6416		845	Busy boating	78.519	56.629	84.569
756	Busy boating	107.396	83.9644	111.014		756	Busy boating	52.8692	28.0949	43.9747	58.4237		846	Busy boating	93.4414	76.2338	101.954		846	Busy boating	59.9706	32.5939	45.0134	69.2095		846	Busy boating	78.457	56.336	87.041
757	Busy boating	105.459	83.8196	111.447		757	Busy boating	50.9676	30.6715	43.4987	57.2044		847	Busy boating	92.4682	75.0761	98.0855		847	Busy boating	58.6824	27.8111	45.1123	65.5237		847	Busy boating	78.802	53.295	87.054
758	Busy boating	104.069	86.6736	109.901		758	Busy boating	50.1594	29.3995	43.3587	56.0594		848	Busy boating	92.4335	77.8108	98.3165		848	Busy boating	58.0145	29.8482	44.7483	65.5681		848	Busy boating	79.114	59.377	85.649
759	Busy boating	106.416	82.2182	109.915		759	Busy boating	52.5423	29.9871	43.5736	56.3965		849	Busy boating	93.7893	78.4628	100.383		849	Busy boating	59.3532	29.6517	44.9964	67.2673		849	Busy boating	79.45	57.427	86.725
760	Busy boating	106.507	87.4734	111.187		760	Busy boating	52.2475	30.7824	44.38	56.8928		850	Busy boating	96.604	76.6337	104.302		850	Busy boating	61.9939	29.0653	47.1586	69.8407		850	Busy boating	80.106	56.035	87.708
761	Busy boating	104.929	86.4166	110.796		761	Busy boating	50.4935	30.0516	43.9763	56.9966		851	Busy boating	97.0377	72.4066	105.572		851	Busy boating	62.1258	27.5628	47.7643	70.5799		851	Busy boating	79.975	59.211	86.244
762	Busy boating	103.859	86.9653	111.58		762	Busy boating	49.6298	29.7879	43.6896	56.381		852	Busy boating	95.821	75.3893	103.317		852	Busy boating	60.8293	28.7496	44.9704	68.4872		852	Busy boating	79.744	58.23	86.838
763	Busy boating	102.791	84.1249	109.731		763	Busy boating	48.685	28.6869	42.5458	55.6865		853	Busy boating	92.8124	75.8974	98.5607		853	Busy boating	57.1293	31.0537	46.7609	63.9126		853	Busy boating	77.624	54.223	84.94
764	Busy boating	102.845	86.1425	110.501		764	Busy boating	48.7474	28.468	43.0302	55.6876		854	Busy boating	92.6128	69.0185	100.085		854	Busy boating	57.1084	27.9974	46.1003	65.0121		854	Busy boating	76.322	59.055	84.099
765	Busy boating	103.165	84.4377	108.251		765	Busy boating	48.7808	29.1644	42.9396	55.5207		855	Busy boating	91.9002	74.5212	99.1855		855	Busy boating	56.1632	31.3154	47.6789	63.4024		855	Busy boating	76.295	57.217	82.506
766	Busy boating	102.405	84.8607	107.567		766	Busy boating	48.3331	29.796	43.4245	54.0001		856	Busy boating	92.7442	76.4951	99.3179		856	Busy boating	56.5291	33.3418	46.9481	64.2954		856	Busy boating	77.477	55.626	85.165
767	Busy boating	101.481	86.3629	106.278		767	Busy boating	47.2646	28.4186	42.4391	52.6581		857	Busy boating	94.1186	78.6047	101.485		857	Busy boating	58.0475	35.2139	45.4629	65.6892		857	Busy boating	76.566	58.67	83.979
768	Busy boating	102.123	84.4358	107.786		768	Busy boating	48.0397	28.4663	43.1099	54.2157		858	Busy boating	93.4277	71.4347	99.0735		858	Busy boating	57.2227	32.554	45.6205	62.5373		858	Busy boating	77.145	57.961	84.297
769	Busy boating	102.33	85.1564	107.814		769	Busy boating	48.1364	30.503	42.7057	53.6123		859	Busy boating	93.3375	77.6779	99.3295		859	Busy boating	57.4847	33.6058	44.5253	64.2598		859	Busy boating	78.715	54.779	84.905
770	Busy boating	101.727	86.2146	107.756		770	Busy boating	47.6435	29.7174	42.241	54.0736		860	Busy boating	94.7062	78.2657	101.234		860	Busy boating	58.8212	32.7466	44.5702	66.452		860	Busy boating	82.054	51.879	87.126
771	Busy boating	101.275	85.1886	106.895		771	Busy boating	47.8126	30.7648	43.1066	53.7565		861	Busy boating	92.7328	76.6331	99.6854		861	Busy boating	57.0694	31.9047	46.8104	65.0629		861	Busy boating	79.469	54.899	85.685
772	Busy boating	101.959	80.7819	108.941		772	Busy boating	48.2826	28.1995	43.0314	53.3887		862	Busy boating	94.0149	72.9404	101.249		862	Busy boating	58.1888	29.7838	46.9247	65.4439		862	Busy boating	78.694	54.875	85.803
773	Busy boating	101.971	82.5537	106.429		773	Busy boating	48.097	29.4339	42.1934	54.2071		863	Busy boating	92.112	80.4949	98.9973		863	Busy boating	55.7592	29.2974	46.4399	63.0372		863	Busy boating	78.132	57.023	86.136
774	Busy boating	101.751	81.8255	106.884		774	Busy boating	48.0349	27.9478	43.0763	53.9208		864	Busy boating	92.7807	73.3869	100.138		864	Busy boating	56.7667	32.7115	43.9639	64.0733		864	Busy boating	78.926	54.609	86.772
775	Busy boating	100.775	86.0894	106.933		775	Busy boating	47.3609	28.5867	42.6895	54.6872		865	Busy boating	93.997	76.7642	101.075		865	Busy boating	58.2402	28.9807	42.9477	66.2455		865	Busy boating	77.472	55.597	85.104
776	Busy boating	100.753	83.9355	106.455		776	Busy boating	47.1412	29.6864	42.389	53.5653		866	Busy boating	93.1731	71.9586	101.612		866	Busy boating	57.7142	26.9284	42.9245	65.9857		866	Busy boating	76.584	53.645	83.403
777	Busy boating	100.669	83.6395	105.79		777	Busy boating	46.8868	29.3387	42.1454	52.8201		867	Busy boating	92.0905	76.7669	99.5072		867	Busy boating	57.0572	31.2176	43.9175	65.2063		867	Busy boating	77.852	56.438	84.533
778	Busy boating	101.014	84.1231	106.319		778	Busy boating	47.761	26.3818	42.3387	54.9188		868	Busy boating	92.6226	75.3199	99.1227		868	Busy boating	57.6203	33.5677	44.2729	65.4856		868	Busy boating	76.399	54.226	83.76
779	Busy boating	102.178	85.9867	109.5		779	Busy boating	48.9968	28.6135	42.4421	55.7553		869	Busy boating	92.3534	76.482	100.646		869	Busy boating	57.8431	33.6613	45.6156	66.3852		869	Busy boating	78.037	56.287	85.359
780	Busy boating	104.116	86.0064	110.975		780	Busy boating	50.7025	30.044	43.2914	57.1989		870	Busy boating	91.9652	70.7529	97.5325		870	Busy boating	57.9581	34.3026	44.2035	63.9791		870	Busy boating	77.17	53.692	85.252
781	Busy boating	103.374	81.6688	109.425		781	Busy boating	49.8209	28.8965	43.1817	56.8029		871	Busy boating	93.3561	75.8918	101.278		871	Busy boating	59.5161	34.0558	43.4837	67.8146		871	Busy boating	77.517	55.001	84.899
782	Busy boating	103.405	86.658	111.181		782	Busy boating	49.7061	30.7049	43.4122	56.8187		872	Busy boating	91.2668	70.7739	97.9797		872	Busy boating	56.7147	31.4455	43.704	63.927		872	Busy boating	78.725	53.002	84.075
783	Busy boating	102.854	85.505	108.74		783	Busy boating	49.3133	31.4365	43.5055	55.8307		873	Busy boating	90.1655	67.1331	96.9625		873	Busy boating	55.626	30.7613	45.1445	62.453		873	Busy boating	77.708	54.329	84.49
784	Busy boating	103.465	86.224	110.401		784	Busy boating	49.5542	29.1896	42.5772	56.3288		874	Busy boating	90.6605	73.5879	97.1146		874	Busy boating	57.2173	34.0821	44.5208	64.4562		874	Busy boating	77.945	53.435	86.052
785	Busy boating	103.3	86.0699	108.628		785	Busy boating	49.3713	31.9146	43.1819	54.9756		875	Busy boating	89.4647	71.7119	96.5479		875	Busy boating	55.6519	30.7283	43.8518	63.1542		875	Busy boating	77.175	54.085	84.256
786	Busy boating	104.228	85.8778	111.069		786	Busy boating	50.2704	28.4701	43.1186	56.8746		876	Busy boating	90.0006	70.6757	96.7782		876	Busy boating	56.578	33.8157	44.6245	64.8231		876	Busy boating	75.888	51.431	83.526
787	Busy boating	103.845	82.3615	109.248		787	Busy boating	49.7013	30.8842	43.3347	55.8813		877	Busy boating	89.4916	72.7269	95.45		877	Busy boating	56.1585	29.6581	43.9945	63.5392		877	Busy boating	77.641	54.609	85.967
788	Busy boating	103.635	84.7462	110.23		788	Busy boating	50.2326	32.5319	44.2955	57.2381		878	Busy boating	89.5824	71.7335	96.1987		878	Busy boating	56.4645	30.5063	43.7518	63.59		878	Busy boating	80.09	55.485	86.863
789	Busy boating	104.293	85.0368	110.415		789	Busy boating	50.8242	30.0824	45.3333	57.5331		879	Busy boating	87.8116	73.2083	93.9338		879	Busy boating	55.3005	30.3237	44.8085	62.7872		879	Busy boating	78.872	57.196	84.247
790	Busy boating	103.889	83.5356	110.034		790	Busy boating	50.7892	30.5012	43.694	57.2666		880	Busy boating	88.5565	71.2951	93.7766		880	Busy boating	56.4272	29.7442	45.181	63.8484		880	Busy boating	77.465	54.392	84.479
791	Busy boating	104.665	85.4027	111.807		791	Busy boating	51.1695	29.0025	44.7978	57.9049		881	Busy boating	88.925	69.2662	96.3453		881	Busy boating	56.5273	29.3853	44.1917	64.1781		881	Busy boating	76.919	53.68	85.699
792	Busy boating	105.686	83.0883	112.445		792	Busy boating	51.7041	31.078	45.1981	58.324		882	Busy boating	87.953	69.1019	94.5395		882	Busy boating	56.5442	31.9205	45.8628	63.6214		882	Busy boating	77.153	52	83.545
793	Busy boating	106.598	85.639	110.384		793	Busy boating	52.5139	28.4073	44.5251	57.3135		883	Busy boating	87.3633	71.4143	93.5414		883	Busy boating	56.6854	26.1151	45.9779	65.5508		883	Busy boating	78.414	51.411	85.549
794	Busy boating	104.563	85.3982	108.77		794	Busy boating	51.3353	31.8649	44.8836	57.3131		884	Busy boating	86.0608	74.1646	92.9263		884	Busy boating	55.3802	32.4518	46.615	62.9497		884	Busy boating	78.498	55.147	85.665
795	Busy boating	104.659	86.0981	108.969		795	Busy boating	51.5667	30.7798	44.8275	57.0306		885	Busy boating	86.3752	70.8471	92.4189		885	Busy boating	55.871	33.8153	46.6714	63.6715		885	Busy boating	80.418	57.135	87.514
796	Busy boating	106.839	85.3523	111.839		796	Busy boating	54.0621	30.2986	44.6599	60.0529		886	Busy boating	85.4696	74.5737	90.2376		886	Busy boating	56.4188	31.047	46.8893	63.4066		886	Busy boating	80.636	53.617	88.868
797	Busy boating	109.004	82.5143	114.166		797	Busy boating	55.7977	30.8187	45.0521	60.8232		887	Busy boating	84.529	73.0517	89.351		887	Busy boating	55.7986	33.0448	48.6664	62.6573		887	Busy boating	79.932	57.162	87.022
798	Busy boating	107.61	83.0129	108.911		798	Busy boating	54.0797	32.2115	43.828	59.174		888	Busy boating	83.894	75.4518	88.2971		888	Busy boating	56.3069	33.5182	45.3042	64.5678		888	Busy boating	78.496	54.3	85.622
799	Busy boating	104.587	83.3193	111.571		799	Busy boating	51.9612	30.7263	43.2301	58.976		889	Busy boating	84.1351	72.8296	89.2508		889	Busy boating	57.2465	28.0153	47.1553	64.8323		889	Busy boating	79.42	54.931	86.977
800	Busy boating	103.469	84.3225	110.635		800	Busy boating	50.6503	28.9903	43.1895	57.5078		890	Busy boating	84.1653	71.9121	89.5073		890	Busy boating	57.5945	32.7143	50.0546	64.5329		890	Busy boating	79.059	55.549	85.863
801	Busy boating	105.146	84.5404	110.835		801	Busy boating	51.9928	29.9333	43.4156	57.6825		891	Busy boating	84.4224	71.5511	88.9332		891	Busy boating	58.5178	31.9512	49.6818	63.6786		891	Busy boating	78.934	57.038	86.052
802	Busy boating	105.014	85.1979	109.155		802	Busy boating	52.1101	29.1103	43.5214	56.2109		892	Busy boating	84.807	72.1813	90.0722		892	Busy boating	57.7562	28.5658	48.1653	64.4165		892	Busy boating	77.79	53.108	84.37
803	Busy boating	104.319	84.4686	109.91		803	Busy boating	51.1145	28.6799	43.4112	57.3458		893	Busy boating	84.642	71.7928	89.3065		893	Busy boating	58.7016	33.9728	48.5482	65.6503		893	Busy boating	77.835	54.093	85.705
804	Busy boating	104.124	85.1801	111.321		804	Busy boating	51.2154	29.6379	44.0782	58.1241		894	Busy boating	85.0836	75.757	89.022		894	Busy boating	57.4233	31.6034	46.4448	64.9259		894	Busy boating	79.368	48.049	86.397
805	Busy boating	104.139	86.523	112.767		805	Busy boating	51.4239	30.9866	43.6202	58.2443		895	Busy boating	86.6397	69.8054	93.0156		895	Busy boating	56.35	32.963	48.5599	64.1578		895	Busy boating	79.473	51.394	84.656
806	Busy boating	102.594	82.4826	109.245		806	Busy boating	50.1663	31.7328	43.0601	57.4031		896	Busy boating	87.9174	72.2575	94.241		896	Busy boating	57.6458	31.4342	49.4191	65.3764		896	Busy boating	78.067	53.178	84.717
807	Busy boating	102.875	81.1153	110.765		807	Busy boating	50.601	30.7086	42.8939	58.1373		897	Busy boating	88.2086	73.9387	94.1273		897	Busy boating	57.7997	30.8955	47.64	64.0187		897	Busy boating	77.277	55.915	83.656
808	Busy boating	102.667	83.4453	107.931		808	Busy boating	50.0513	29.2785	43.0821	56.9564		898	Busy boating	89.6497	75.6931	96.1426		898	Busy boating	58.888	32.902	47.5789	66.5177		898	Busy boating	77.615	58.265	85.066
809	Busy boating	102.812	83.1025	108.695		809	Busy boating	50.2828	29.7852	43.682	56.8146		899	Busy boating	91.2189	72.1515	98.968		899	Busy boating	59.7728	32.2593	48.1242	67.5111		899	Busy boating	77.666	58.297	84.593
810	Busy boating	102.084	80.8641	108.215		810	Busy boating	49.9819	26.5455	43.1224	56.721		900	Busy boating	91.0389	74.7336	97.2789		900	Busy boating	59.0562	31.4127	48.6141	66.0605		900	Busy boating	76.971	55.673	83.474
811	Busy boating	101.391	84.2023	107.802		811	Busy boating	49.7551	29.6498	43.6652	55.0126		901	Busy boating	92.186	72.1357	99.4067		901	Busy boating	59.334	34.8066	49.0615	67.3407		901	Busy boating	76.703	57.824	82.943
812	Busy boating	101.23	87.0331	108.035		812	Busy boating	49.0825	29.3334	42.3401	54.9897		902	Busy boating	93.2882	77.2329	99.8321		902	Busy boating	59.2465	31.0269	48.4789	66.172		902	Busy boating	76.197	53.534	81.905
813	Busy boating	102.873	82.3478	108.1		813	Busy boating	50.5548	31.1247	44.0727	57.0715		903	Busy boating	94.0442	75.5023	101.48		903	Busy boating	59.7025	32.7023	47.2277	67.0554		903	Busy boating	76.957	54.892	84.458
814	Busy boating	102.371	84.9044	107.783		814	Busy boating	49.8318	29.9593	43.1977	55.9213		904	Busy boating	96.0928	74.2811	103.519		904	Busy boating	61.3062	30.6719	45.9992	68.9225		904	Busy boating	77.008	55.916	84.109
815	Busy boating	100.495	82.9247	107.625		815	Busy boating	48.0369	26.9063	41.9512	54.7458		905	Busy boating	98.0358	78.1223	106.604		905	Busy boating	62.9057	33.1327	47.8758	71.2145		905	Busy boating	76.545	57.631	83
816	Busy boating	101.841	82.8411	106.808		816	Busy boating	49.1838	30.6181	43.0635	55.8356		906	Busy boating	97.1489	75.4527	103.282		906	Busy boating	61.4217	35.0946	48.0728	67.522		906	Busy boating	77.284	57.606	83.92
817	Busy boating	102.146	85.8144	107.876		817	Busy boating	49.4507	30.0169	43.8572	56.2604		907	Busy boating	96.2544	75.2725	103.453		907	Busy boating	59.3606	33.4176	45.8162	65.7015		907	Busy boating	78.268	51.472	85.522
818	Busy boating	100.811	80.404	106.555		818	Busy boating	48.4341	29.4479	42.5003	54.5481		908	Busy boating	96.0392	78.5092	102.888		908	Busy boating	58.7457	35.0629	46.8879	65.6586		908	Busy boating	76.895	53.257	83.969
819	Busy boating	102.358	83.0064	108.305		819	Busy boating	50.0624	29.7229	43.2991	55.9749		909	Busy boating	97.8258	73.0411	105.326		909	Busy boating	60.505	33.6652	47.5194	68.2588		909	Busy boating	76.683	53.6	83.101
820	Busy boating	102.211	87.0668	108.469		820	Busy boating	50.0958	29.2619	43.1923	56.9335		910	Busy boating	96.2122	76.2395	103.969		910	Busy boating	58.4024	30.9484	48.6331	66.3303		910	Busy boating	77.29	54.084	83.799
821	Busy boating	102.31	83.818	109.243		821	Busy boating	50.3053	31.4585	43.2441	57.2411		911	Busy boating	98.5994	77.1233	107.073		911	Busy boating	60.2723	34.6704	47.2395	68.8743		911	Busy boating	75.597	57.482	82.108
822	Busy boating	102.443	84.1428	108.261		822	Busy boating	50.135	29.7226	42.8139	56.5734		912	Busy boating	97.9987	74.8013	104.683		912	Busy boating	59.2641	34.3688	46.937	66.541		912	Busy boating	76.485	47.555	83.528
823	Busy boating	102.051	83.0584	108.3		823	Busy boating	49.9421	29.8352	42.8655	55.4748		913	Busy boating	96.1599	73.3657	103.759		913	Busy boating	56.731	29.2469	46.187	64.3685		913	Busy boating	77.84	58.214	82.725
824	Busy boating	101.815	82.6186	108.695		824	Busy boating	50.2121	30.6547	42.587	56.53		914	Busy boating	97.7626	78.2382	105.456		914	Busy boating	57.841	30.923	46.7806	66.1636		914	Busy boating	77.391	58.955	82.876
825	Busy boating	102.931	83.6309	110.077		825	Busy boating	50.3459	31.3702	44.5136	56.6219		915	Busy boating	99.4399	76.7191	108.142		915	Busy boating	59.2739	34.4277	46.2194	68.4044		915	Busy boating	77.209	57.876	84.215
826	Busy boating	103.178	84.1222	109.852		826	Busy boating	50.6875	28.3108	44.3325	57.3785		916	Busy boating	98.8157	77.2737	106.165		916	Busy boating	58.4884	34.6972	46.4475	65.7993		916	Busy boating	76.864	52.712	84.603
827	Busy boating	102.362	83.108	109.126		827	Busy boating	50.193	30.7322	44.3987	56.6058		917	Busy boating	99.1494	76.3046	105.643		917	Busy boating	58.4734	29.6809	46.6979	64.9406		917	Busy boating	77.953	53.907	84.366
828	Busy boating	101.629	84.2232	108.072		828	Busy boating	49.6187	29.6274	44.8746	56.2244		918	Busy boating	99.1506	77.1011	105.06		918	Busy boating	58.2005	34.2846	45.503	65.0534		918	Busy boating	79.985	50.407	85.888
829	Busy boating	101.74	83.7282	108.051		829	Busy boating	49.8102	31.376	43.9472	55.6654		919	Busy boating	97.6394	78.4699	103.499		919	Busy boating	56.2846	30.012	44.8427	62.5998		919	Busy boating	78.287	55.351	86.602
830	Busy boating	102.797	83.2473	109.044		830	Busy boating	50.7142	31.0176	44.3088	57.2636		920	Busy boating	95.0942	77.1078	102.559		920	Busy boating	53.7146	34.3199	44.895	60.9201		920	Busy boating	75.434	53.39	81.269
831	Busy boating	103.342	85.2878	111.436		831	Busy boating	51.6813	31.7824	43.6811	59.282		921	Busy boating	95.5965	71.4529	102.408		921	Busy boating	53.7925	33.129	46.4321	60.0658		921	Busy boating	75.456	50.743	80.961
832	Busy boating	103.034	84.6786	110.191		832	Busy boating	51.2166	31.2137	43.3668	58.0266		922	Busy boating	96.1066	76.8383	102.703		922	Busy boating	54.2883	32.2779	46.7282	61.2604		922	Busy boating	76.787	54.352	85.116
833	Busy boating	103.3	83.2634	110.349		833	Busy boating	51.3391	28.8158	43.694	57.9406		923	Busy boating	97.1095	78.3911	104.992		923	Busy boating	55.5189	31.7303	47.5726	63.2349		923	Busy boating	78.508	54.696	85.551
834	Busy boating	105.121	83.0631	110.348		834	Busy boating	53.1283	30.7403	43.43	57.7997		924	Busy boating	96.629	76.428	105.001		924	Busy boating	54.9508	32.1824	47.5244	63.3188		924	Busy boating	77.155	51.216	84.267
835	Busy boating	106.127	83.6721	112.133		835	Busy boating	54.3888	28.9104	43.6974	58.844		925	Busy boating	95.8861	76.8028	102.542		925	Busy boating	54.0913	32.2063	46.4016	61.3413		925	Busy boating	78.974	53.417	88.432
836	Busy boating	103.585	84.7007	110.215		836	Busy boating	52.346	31.8515	43.8804	58.8528		926	Busy boating	96.7614	79.7717	103.262		926	Busy boating	55.0844	28.1703	46.6537	61.7486		926	Busy boating	79.605	53.166	86.442
837	Busy boating	103.7	85.3509	111.733		837	Busy boating	52.067	30.1158	43.4611	59.3691		927	Busy boating	97.1026	79.492	104.054		927	Busy boating	54.9785	32.4697	46.451	62.5172		927	Busy boating	78.033	54.683	83.295
838	Busy boating	104.183	81.9893	110.025		838	Busy boating	52.5626	28.4928	43.8279	60.0238		928	Busy boating	97.288	76.8539	103.219		928	Busy boating	55.2098	30.2264	46.8588	62.4067		928	Busy boating	77.794	55.049	84.762
839	Busy boating	104.219	79.5941	110.557		839	Busy boating	52.8842	28.2428	44.0778	59.2338		929	Busy boating	97.8852	77.1683	104.415		929	Busy boating	55.4833	28.6077	45.343	62.1021		929	Busy boating	77.967	54.017	85.961
840	Busy boating	103.282	80.8468	107.802		840	Busy boating	51.5973	30.0642	43.2343	57.9765		930	Busy boating	98.6218	76.6783	106.675		930	Busy boating	56.1917	30.1772	45.566	64.3612		930	Busy boating	79.072	53.842	84.863
841	Busy boating	103.063	78.8262	107.92		841	Busy boating	51.0649	29.2727	43.1381	57.5682		931	Busy boating	97.3013	76.8266	104.229		931	Busy boating	54.6492	25.6544	45.0502	61.316		931	Busy boating	79.656	56.557	85.655
842	Busy boating	104.161	82.6288	107.127		842	Busy boating	51.9475	29.8032	44.1254	57.0591		932	Busy boating	97.9151	79.0211	105.618		932	Busy boating	55.3729	29.1798	46.2105	62.9535		932	Busy boating	80.452	52.658	88.034
843	Busy boating	105.001	80.7911	109.069		843	Busy boating	53.0364	27.5376	43.9259	58.1483		933	Busy boating	97.4037	77.7458	104.33		933	Busy boating	54.7695	31.0243	46.7639	62.0092		933	Busy boating	81.245	48.979	89.425
844	Busy boating	101.377	83.1637	105.786		844	Busy boating	50.328	28.8755	44.0709	57.2656		934	Busy boating	97.0154	79.0967	104.477		934	Busy boating	54.2054	31.8102	44.69	61.375		934	Busy boating	80.287	54.984	87.063
845	Busy boating	101.782	86.3622	108.964		845	Busy boating	50.9692	29.164	44.0415	57.4515		935	Busy boating	97.3328	77.0716	102.766		935	Busy boating	54.6588	29.9244	46.0854	60.1774		935	Busy boating	78.36	59.317	84.039
846	Busy boating	102.379	85.7348	108.927		846	Busy boating	51.2226	29.2377	45.3043	57.8878		936	Busy boating	98.4605	78.4962	105.854		936	Busy boating	56.2193	32.0715	47.8402	64.1193		936	Busy boating	76.542	56.808	83.858
847	Busy boating	101.42	82.6525	107.871		847	Busy boating	50.5216	28.0375	43.9476	57.4764		937	Busy boating	95.9276	79.4985	101.823		937	Busy boating	53.4388	31.5925	46.9991	59.0924		937	Busy boating	76.062	54.827	82.991
848	Busy boating	101.769	81.6752	107.677		848	Busy boating	51.0616	28.2733	43.6568	56.6724		938	Busy boating	97.1553	77.1845	104.351		938	Busy boating	54.5404	29.4937	46.2823	61.3624		938	Busy boating	78.109	58.763	84.401
849	Busy boating	103.246	84.3663	109.472		849	Busy boating	51.9332	29.5954	43.852	57.3028		939	Busy boating	97.2671	76.3109	103.493		939	Busy boating	54.6519	31.4854	48.623	61.3879		939	Busy boating	78.341	58.381	85.823
850	Busy boating	102.076	82.0014	108.582		850	Busy boating	51.0574	30.7035	44.373	56.5508		940	Busy boating	99.7555	74.3085	106.188		940	Busy boating	57.2085	30.6131	45.8797	63.4712		940	Busy boating	76.601	55.694	81.938
851	Busy boating	100.431	81.9413	107.783		851	Busy boating	49.4318	32.0687	43.0816	55.8948		941	Busy boating	98.1838	75.9853	106.426		941	Busy boating	55.7892	32.7151	48.8447	63.9866		941	Busy boating	75.498	53.905	81.845
852	Busy boating	101.282	84.1599	106.62		852	Busy boating	49.8398	31.6878	43.9311	56.1856		942	Busy boating	98.3118	76.8102	104.853		942	Busy boating	56.0877	32.8925	46.926	63.0336		942	Busy boating	76.832	55.178	83.781
853	Busy boating	102.36	83.7553	108.837		853	Busy boating	51.0116	28.3555	43.3152	57.7516		943	Busy boating	98.9005	77.9298	105.434		943	Busy boating	56.5016	29.8589	45.1871	62.5383		943	Busy boating	76.233	53.875	82.42
854	Busy boating	101.449	79.6539	107.303		854	Busy boating	50.1505	29.9073	42.682	56.5365		944	Busy boating	99.743	77.1054	105.023		944	Busy boating	57.4008	30.8197	46.6532	63.2413		944	Busy boating	77.93	54.785	84.459
855	Busy boating	101.645	80.5993	108.4		855	Busy boating	50.3391	29.0905	43.3195	57.011		945	Busy boating	99.0198	70.5254	106.666		945	Busy boating	56.9237	29.0339	46.5231	64.9436		945	Busy boating	78.355	52.887	86.14
856	Busy boating	101.683	85.0611	108.842		856	Busy boating	50.16	29.4788	43.782	57.4247		946	Busy boating	99.4943	79.8018	106.658		946	Busy boating	57.0774	33.4984	47.0916	64.5674		946	Busy boating	78.414	54.272	85.841
857	Busy boating	101.686	81.6933	108.469		857	Busy boating	50.5618	27.9276	43.7105	58.0241		947	Busy boating	98.081	80.6724	104.911		947	Busy boating	55.5123	30.445	46.622	62.1755		947	Busy boating	76.739	55.187	82.834
858	Busy boating	100.668	83.2877	107.228		858	Busy boating	49.9988	29.5278	42.7934	57.3151		948	Busy boating	97.4131	81.3322	104.704		948	Busy boating	54.5979	34.9536	47.8941	62.3183		948	Busy boating	78.195	50.673	84.39
859	Busy boating	99.7865	82.6205	105.789		859	Busy boating	49.1096	30.0154	42.7053	55.595		949	Busy boating	99.8441	80.2089	105.624		949	Busy boating	56.8194	33.3507	45.2359	62.553		949	Busy boating	75.845	53.694	83.334
860	Busy boating	100.66	82.3541	107.259		860	Busy boating	49.6222	30.5112	43.4454	56.7077		950	Busy boating	100.943	87.0969	108.956		950	Busy boating	57.5508	34.5635	45.1371	66.4611		950	Busy boating	74.809	55.402	81.691
861	Busy boating	100.693	84.423	107.327		861	Busy boating	50.2615	30.1563	44.2466	56.584		951	Busy boating	100.529	81.8714	107.099		951	Busy boating	57.3748	28.679	42.0415	64.5136		951	Busy boating	75.996	55.253	82.973
862	Busy boating	101.743	84.8178	108.327		862	Busy boating	50.7874	28.8003	43.5236	57.6977		952	Busy boating	100.212	81.6165	108.898		952	Busy boating	57.5628	31.0897	44.2895	65.9555		952	Busy boating	75.985	56.621	83.224
863	Busy boating	101.223	81.8373	108.625		863	Busy boating	50.0912	30.5529	43.9743	56.471		953	Busy boating	99.969	77.706	107.939		953	Busy boating	57.0418	32.1385	44.4021	64.7459		953	Busy boating	75.175	54.079	82.313
864	Busy boating	102.16	85.8675	109.874		864	Busy boating	50.9582	30.432	44.602	57.7462		954	Busy boating	100.402	76.9856	107.35		954	Busy boating	57.5247	30.703	44.7012	64.9916		954	Busy boating	75.064	57.39	80.502
865	Busy boating	102.635	83.6449	109.784		865	Busy boating	51.5009	33.4309	44.476	58.2287		955	Busy boating	99.8716	78.0164	107.425		955	Busy boating	56.5895	28.754	44.6642	64.053		955	Busy boating	75.25	54.794	82.527
866	Busy boating	101.522	82.8707	107.242		866	Busy boating	51.0785	30.7599	45.2425	58.0209		956	Busy boating	100.204	77.7979	108.362		956	Busy boating	56.591	30.4107	44.0555	64.4245		956	Busy boating	73.866	53.474	79.244
867	Busy boating	101.963	85.3884	109.484		867	Busy boating	51.1909	30.408	43.9815	58.5237		957	Busy boating	98.5383	80.5372	106.103		957	Busy boating	54.9882	30.5848	43.9123	62.5121		957	Busy boating	75.414	50.903	80.707
868	Busy boating	101.352	81.9187	107.569		868	Busy boating	50.4431	29.9996	44.315	57.0275		958	Busy boating	97.3728	79.349	104.176		958	Busy boating	54.0918	28.3631	42.6509	61.7265		958	Busy boating	77.613	58.827	82.133
869	Busy boating	100.895	81.9298	108.446		869	Busy boating	50.1581	32.3716	43.4	57.2427		959	Busy boating	99.5224	75.2931	107.141		959	Busy boating	56.2177	28.2027	43.2461	64.0039		959	Busy boating	76.701	54.76	82.094
870	Busy boating	102.964	80.6596	107.174		870	Busy boating	52.0183	30.9379	44.5496	58.1929		960	Busy boating	98.6009	77.7256	103.86		960	Busy boating	55.4395	25.3015	44.5048	61.1848		960	Busy boating	74.813	52.667	82.066
871	Busy boating	102.639	82.9627	108.31		871	Busy boating	51.752	29.8125	44.2638	58.7583		961	Busy boating	97.0146	73.4991	103.65		961	Busy boating	54.2939	29.3744	44.1949	61.0803		961	Busy boating	74.336	51.216	83.373
872	Busy boating	102.529	83.8934	109.089		872	Busy boating	52.1203	31.3179	45.1712	58.377		962	Busy boating	95.9836	78.3725	103.154		962	Busy boating	52.9653	31.4496	42.3092	59.8037		962	Busy boating	71.991	53.839	78.966
873	Busy boating	100.45	85.2162	106.593		873	Busy boating	50.6233	31.7877	44.4494	57.0667		963	Busy boating	95.4854	82.7328	103.041		963	Busy boating	52.5646	27.4157	43.1952	60.6983		963	Busy boating	73.35	55.411	79.524
874	Busy boating	101.77	78.8515	109.155		874	Busy boating	51.7706	29.6647	43.8384	57.9325		964	Busy boating	96.0681	76.6522	103.257		964	Busy boating	53.6333	30.3287	42.4911	61.6841		964	Busy boating	75.86	52.047	80.861
875	Busy boating	103.907	81.9547	109.429		875	Busy boating	53.8275	29.835	44.4151	59.2896		965	Busy boating	95.8951	75.8365	101.387		965	Busy boating	53.4	29.3642	42.0942	59.1451		965	Busy boating	76.114	56.886	79.483
876	Busy boating	105.751	82.8063	111.204		876	Busy boating	54.6981	31.2865	44.1271	60.8805		966	Busy boating	95.2603	73.7588	102.248		966	Busy boating	52.7527	26.6238	42.8605	60.3205		966	Busy boating	75.68	51.634	83.292
877	Busy boating	106.081	84.4076	106.305		877	Busy boating	55.0172	31.8272	44.2184	58.378		967	Busy boating	93.4739	77.6842	99.5687		967	Busy boating	51.2717	28.4228	45.0235	57.1642		967	Busy boating	77.599	55.148	83.54
878	Busy boating	102.711	82.0421	108.687		878	Busy boating	52.5149	29.4312	44.3279	59.6098		968	Busy boating	93.9269	78.4299	100.084		968	Busy boating	51.1199	27.4748	44.8197	58.2921		968	Busy boating	77.622	53.67	82.655
879	Busy boating	102.269	83.5998	109.114		879	Busy boating	51.7277	28.7332	43.4404	59.0711		969	Busy boating	95.1559	80.7875	100.802		969	Busy boating	53.3784	25.5742	45.276	60.4384		969	Busy boating	77.579	54.224	83.284
880	Busy boating	101.804	83.089	109.251		880	Busy boating	51.9617	30.9998	43.8779	59.4688		970	Busy boating	95.3577	78.6455	98.793		970	Busy boating	52.9972	29.9607	44.3702	57.5384		970	Busy boating	79.035	56.098	84.035
881	Busy boating	102.27	85.7297	109.679		881	Busy boating	52.3653	29.0283	44.1295	60.0047		971	Busy boating	97.0873	74.469	103.765		971	Busy boating	54.5313	27.4539	45.3075	61.7716		971	Busy boating	78.987	56.778	84.449
882	Busy boating	102.904	85.5881	109.787		882	Busy boating	52.5396	29.8609	44.2083	59.6313		972	Busy boating	95.4756	82.7498	102.525		972	Busy boating	52.5084	32.5769	44.8955	60.2852		972	Busy boating	76.37	50.374	82.766
883	Busy boating	102.98	78.3264	109.812		883	Busy boating	52.9544	30.6359	44.0924	60.2192		973	Busy boating	93.6086	78.0707	100.928		973	Busy boating	51.3428	28.6805	43.459	59.2519		973	Busy boating	76.697	57.615	83.771
884	Busy boating	100.834	79.5381	107.358		884	Busy boating	51.1929	29.8227	44.1403	58.3258		974	Busy boating	93.0824	74.4989	98.0344		974	Busy boating	50.3377	27.536	45.2465	56.486		974	Busy boating	78.007	55.518	84.46
885	Busy boating	99.7437	76.2087	104.409		885	Busy boating	49.8411	30.7722	43.3387	56.4627		975	Busy boating	94.4955	79.9403	100.34		975	Busy boating	51.6883	29.6923	46.3113	57.6104		975	Busy boating	78.404	54.314	86.206
886	Busy boating	98.816	83.7366	105.025		886	Busy boating	49.0091	28.5921	43.753	56.2974		976	Busy boating	94.3758	77.5019	101.367		976	Busy boating	51.432	31.0571	45.7027	57.529		976	Busy boating	78.853	55.189	86.916
887	Busy boating	100.557	83.0752	106.626		887	Busy boating	51.0781	30.93	43.9193	57.4989		977	Busy boating	95.4781	79.0394	102.207		977	Busy boating	52.3459	30.1557	44.8108	60.2013		977	Busy boating	80.627	52.133	88.495
888	Busy boating	100.894	83.5577	106.844		888	Busy boating	51.5851	28.7256	44.1792	57.7526		978	Busy boating	96.621	79.0524	101.963		978	Busy boating	53.5745	29.3047	45.7115	59.7502		978	Busy boating	79.581	54.455	85.276
889	Busy boating	100.094	83.3336	106.29		889	Busy boating	50.5429	29.6678	44.1599	57.7944		979	Busy boating	96.9829	78.9629	103.694		979	Busy boating	54.0504	29.162	46.4839	60.9043		979	Busy boating	78.894	55.49	85.654
890	Busy boating	100.983	83.5199	105.862		890	Busy boating	51.0936	30.2979	43.6747	56.5338		980	Busy boating	95.801	78.4876	102.477		980	Busy boating	52.4215	28.7637	45.7336	59.3657		980	Busy boating	79.459	54.857	86.308
891	Busy boating	100.364	80.86	106.515		891	Busy boating	50.2881	29.9619	43.7407	56.9642		981	Busy boating	97.2864	76.281	103.538		981	Busy boating	53.7635	30.5451	44.4649	59.7346		981	Busy boating	79.583	56.001	87.438
892	Busy boating	99.8159	82.3763	106.446		892	Busy boating	49.7203	30.412	44.2691	56.7201		982	Busy boating	95.4374	79.2963	102.549		982	Busy boating	51.9896	29.7058	43.3	59.2581		982	Busy boating	80.197	53.105	87.766
893	Busy boating	99.7084	81.297	105.846		893	Busy boating	49.2655	30.7613	43.9696	55.8102		983	Busy boating	97.0018	76.9087	104.64		983	Busy boating	53.5636	29.4336	44.3196	61.019		983	Busy boating	79.589	54.588	87.816
894	Busy boating	101.064	82.751	108.163		894	Busy boating	50.5695	29.5286	43.6556	57.0493		984	Busy boating	98.3852	81.186	104.837		984	Busy boating	54.877	28.3337	44.3219	61.1705		984	Busy boating	79.419	55.135	87.789
895	Busy boating	101.549	82.8604	105.358		895	Busy boating	51.3284	29.0976	44.415	56.4312		985	Busy boating	99.2123	80.3667	106.495		985	Busy boating	55.6063	27.6268	43.2121	63.6006		985	Busy boating	77.866	53.971	84.196
896	Busy boating	99.6467	82.0184	104.68		896	Busy boating	49.7851	29.6101	43.5936	56.3078		986	Busy boating	100.2	79.6536	107.74		986	Busy boating	56.6504	27.7436	44.0761	64.2569		986	Busy boating	78.663	57.04	86.011
897	Busy boating	98.5638	81.7294	105.471		897	Busy boating	48.9532	31.6596	43.472	56.0828		987	Busy boating	100.999	78.9999	110.639		987	Busy boating	57.3714	29.4095	43.8094	66.9964		987	Busy boating	79.141	55.845	85.72
898	Busy boating	100.516	81.9211	108.219		898	Busy boating	50.6507	31.4748	44.4504	57.0916		988	Busy boating	99.1392	79.0494	106.14		988	Busy boating	55.4465	27.299	45.0404	62.111		988	Busy boating	78.884	55.533	85.646
899	Busy boating	100.637	83.0268	108.443		899	Busy boating	50.8315	28.1018	43.4737	57.9256		989	Busy boating	98.8129	77.7236	105.655		989	Busy boating	55.4427	27.2091	42.6002	63.0677		989	Busy boating	80.088	55.232	86.469
900	Busy boating	100.79	81.2868	107.984		900	Busy boating	50.9211	27.9601	43.1776	57.871		990	Busy boating	99.5375	73.7591	107.282		990	Busy boating	56.3881	25.9517	42.4315	64.7013		990	Busy boating	82.369	58.666	89.95
901	Busy boating	100.103	80.3609	104.566		901	Busy boating	50.6422	30.8365	43.3843	56.7975		991	Busy boating	99.0951	79.248	106.736		991	Busy boating	55.8611	24.5631	41.7906	63.6554		991	Busy boating	82.527	54.31	90.207
902	Busy boating	100.56	82.8208	105.341		902	Busy boating	51.2443	31.8161	44.317	57.2586		992	Busy boating	98.7513	73.4737	105.208		992	Busy boating	55.6924	24.8819	42.7052	62.1016		992	Busy boating	81.175	55.877	88.294
903	Busy boating	101.025	81.7146	108.455		903	Busy boating	51.3822	28.7398	44.5831	57.8291		993	Busy boating	96.2763	74.1919	103.806		993	Busy boating	53.2875	26.9004	41.8556	60.6257		993	Busy boating	80.356	50.349	88.358
904	Busy boating	102.071	81.4545	108.306		904	Busy boating	51.9665	29.8389	44.437	59.1806		994	Busy boating	97.0539	77.5068	103.748		994	Busy boating	55.0769	25.6884	41.331	62.0465		994	Busy boating	79.259	51.56	84.998
905	Busy boating	102.138	82.9319	108.404		905	Busy boating	52.3668	29.5994	44.4575	60.244		995	Busy boating	98.3104	77.2968	103.987		995	Busy boating	56.1638	29.3566	40.646	61.7877		995	Busy boating	79.311	54.128	83.79
906	Busy boating	101.223	83.6067	106.448		906	Busy boating	51.4117	29.409	44.0477	57.9624		996	Busy boating	99.2104	78.73	107.295		996	Busy boating	57.041	27.1041	42.9615	65.7511		996	Busy boating	80.171	57.772	87.406
907	Busy boating	100.431	81.0229	105.561		907	Busy boating	50.4792	29.9525	44.246	57.3509		997	Busy boating	97.8093	75.7191	104.771		997	Busy boating	55.8376	27.2976	42.3407	63.1339		997	Busy boating	79.455	54.7	86.829
908	Busy boating	103.007	80.9355	107.988		908	Busy boating	52.7156	31.5749	44.5475	59.1431		998	Busy boating	96.7563	74.5577	104.153		998	Busy boating	55.0859	29.6294	42.7229	62.999		998	Busy boating	79.584	57.291	87.149
909	Busy boating	100.612	83.2354	106.934		909	Busy boating	51.5481	31.887	44.3978	58.8562		999	Busy boating	95.0293	77.4685	102.862		999	Busy boating	53.4595	28.3032	41.7055	60.2758		999	Busy boating	80.63	56.829	88.123
910	Busy boating	101.005	82.2794	109.039		910	Busy boating	51.3101	31.4943	44.4583	58.3761		1000	Busy boating	97.0032	75.6166	104.958		1000	Busy boating	55.33	27.9442	42.0502	62.6689		1000	Busy boating	79.988	57.199	87.844
911	Busy boating	103.388	82.0094	107.659		911	Busy boating	52.6435	32.7507	44.9565	59.4225		1001	Busy boating	96.9257	76.8001	105.272		1001	Busy boating	54.9406	26.9006	39.7972	63.4876		1001	Busy boating	79.983	53.183	87.969
912	Busy boating	102.449	82.7636	109.217		912	Busy boating	52.5102	31.6341	45.5992	58.5837		1002	Busy boating	95.9476	73.378	102.533		1002	Busy boating	53.5364	27.0806	38.8498	61.0824		1002	Busy boating	78.249	54.91	84.963
913	Busy boating	102.552	84.1259	109.701		913	Busy boating	53.0771	33.354	45.2836	59.8984		1003	Busy boating	95.1748	75.9398	102.769		1003	Busy boating	53.0403	30.7659	40.1701	60.3301		1003	Busy boating	79.651	52.462	87.861
914	Busy boating	103.031	79.7725	110.88		914	Busy boating	53.669	28.8526	45.7632	60.2544		1004	Busy boating	95.2043	75.9857	102.552		1004	Busy boating	53.8364	26.4326	39.9849	62.6194		1004	Busy boating	78.689	54.56	86.611
915	Busy boating	102.257	82.9696	107.986		915	Busy boating	52.924	29.8081	45.9124	59.5734		1005	Busy boating	94.7171	78.0973	101.792		1005	Busy boating	53.3023	30.4366	42.0987	61.0185		1005	Busy boating	79.011	55.573	85.38
916	Busy boating	103.061	81.7699	107.054		916	Busy boating	53.1426	32.3047	44.8832	59.2297		1006	Busy boating	92.8493	76.3548	99.4093		1006	Busy boating	51.115	30.3317	41.9216	57.9961		1006	Busy boating	80.9	56.354	88.664
917	Busy boating	101.773	79.2068	110.073		917	Busy boating	52.7055	31.27	45.0791	59.8751		1007	Busy boating	92.9352	75.8355	100.087		1007	Busy boating	51.4053	30.0702	41.9233	59.1669		1007	Busy boating	78.138	54.758	85.981
918	Busy boating	103.655	82.5398	108.815		918	Busy boating	53.8314	30.2266	44.599	59.8581		1008	Busy boating	93.1788	75.9787	99.557		1008	Busy boating	51.7652	27.9812	42.9375	59.1904		1008	Busy boating	78.33	55.539	85.403
919	Busy boating	102.439	80.6814	107.738		919	Busy boating	52.969	32.2307	44.4991	58.9836		1009	Busy boating	91.7901	72.0683	98.1044		1009	Busy boating	49.5075	29.7512	42.0858	56.8059		1009	Busy boating	77.27	55.464	84.699
920	Busy boating	101.379	84.7848	107.499		920	Busy boating	52.194	32.7654	44.7886	58.9576		1010	Busy boating	93.1564	76.6059	100.452		1010	Busy boating	51.0054	25.9526	42.3702	58.2952		1010	Busy boating	76.598	57.096	85.132
921	Busy boating	102.23	80.6265	108.159		921	Busy boating	52.8723	29.4483	44.6727	60.1604		1011	Busy boating	93.2583	75.8093	100.574		1011	Busy boating	51.6974	28.0961	43.4732	59.2609		1011	Busy boating	77.202	53.696	84.362
922	Busy boating	101.743	83.8467	109.407		922	Busy boating	54.0755	30.9179	45.0466	61.3919		1012	Busy boating	92.9819	73.0172	100.635		1012	Busy boating	51.4109	28.4511	42.3916	59.5259		1012	Busy boating	80.038	53.369	87.855
923	Busy boating	103.481	82.353	112.269		923	Busy boating	55.4567	30.5193	45.5775	61.6442		1013	Busy boating	91.7298	78.3035	98.0205		1013	Busy boating	50.1888	29.8995	44.1768	57.5005		1013	Busy boating	79.961	54.086	87.837
924	Busy boating	101.119	79.2274	107.045		924	Busy boating	52.6177	30.4708	45.0758	58.8393		1014	Busy boating	92.4702	74.5733	98.5397		1014	Busy boating	51.1953	29.7245	43.9583	58.1187		1014	Busy boating	80.675	52.799	88.137
925	Busy boating	99.1186	83.0553	106.233		925	Busy boating	50.8007	31.015	44.8449	57.5595		1015	Busy boating	92.6039	74.9039	99.4023		1015	Busy boating	52.0018	28.7676	43.5603	60.4055		1015	Busy boating	80.697	57.895	87.042
926	Busy boating	100.102	84.5278	106.227		926	Busy boating	51.5505	31.1365	44.6792	58.8701		1016	Busy boating	92.4568	75.6784	99.0716		1016	Busy boating	51.5275	29.5837	44.8208	57.6165		1016	Busy boating	80.087	55.357	85.894
927	Busy boating	100.082	81.0498	106.445		927	Busy boating	51.4896	31.8458	44.5194	58.4377		1017	Busy boating	93.0167	77.4747	99.759		1017	Busy boating	52.0817	29.7917	44.1206	58.8985		1017	Busy boating	81.313	57.441	89.633
928	Busy boating	101.186	83.5071	107.704		928	Busy boating	52.8551	28.393	44.4357	58.5025		1018	Busy boating	93.3056	78.4638	98.2845		1018	Busy boating	52.0128	29.5302	43.0802	58.4671		1018	Busy boating	81.269	54.869	88.073
929	Busy boating	100.766	83.251	106.349		929	Busy boating	53.0788	31.4078	44.3655	58.7073		1019	Busy boating	93.2546	71.071	99.8107		1019	Busy boating	52.5486	27.8365	43.1024	58.9343		1019	Busy boating	79.567	56.022	86.976
930	Busy boating	100.109	80.7413	106.501		930	Busy boating	52.3537	29.9876	44.534	59.2481		1020	Busy boating	91.4951	78.6015	98.2531		1020	Busy boating	50.8323	28.0141	44.0063	57.9389		1020	Busy boating	79.58	55.99	87.191
931	Busy boating	99.7743	82.4192	105.793		931	Busy boating	51.7805	31.4562	44.5058	58.2479		1021	Busy boating	92.2038	74.0795	100.319		1021	Busy boating	52.0568	27.0161	43.6598	60.1586		1021	Busy boating	80.758	54.413	89.08
932	Busy boating	98.0075	79.5497	104.079		932	Busy boating	50.0098	32.2697	44.5363	56.2671		1022	Busy boating	92.4243	73.8549	98.9919		1022	Busy boating	52.1233	28.9236	44.3276	58.2218		1022	Busy boating	81.244	56.551	88.319
933	Busy boating	98.8567	83.7596	105.319		933	Busy boating	50.1049	28.2259	44.8007	56.4653		1023	Busy boating	93.3557	73.3725	100.655		1023	Busy boating	52.9292	32.669	44.7432	60.2615		1023	Busy boating	79.891	52.524	87.049
934	Busy boating	98.8916	84.3228	104.712		934	Busy boating	49.4617	30.3246	43.5898	56.1117		1024	Busy boating	91.6449	74.8534	98.0024		1024	Busy boating	51.3143	29.6355	46.6045	57.7399		1024	Busy boating	82.106	55.173	89.41
935	Busy boating	98.682	83.535	106.426		935	Busy boating	49.7688	31.1362	44.1743	56.1738		1025	Busy boating	90.653	75.7292	97.0684		1025	Busy boating	50.4049	31.2832	44.0959	56.5562		1025	Busy boating	83.633	53.215	91.146
936	Busy boating	99.509	84.127	105.903		936	Busy boating	50.6642	32.4938	44.7556	56.0498		1026	Busy boating	91.1471	73.2863	96.8853		1026	Busy boating	50.6813	32.1294	43.1256	58.1563		1026	Busy boating	81.371	53.076	86.353
937	Busy boating	99.4556	82.234	105.546		937	Busy boating	50.3917	31.6964	44.046	57.6194		1027	Busy boating	93.7163	75.0094	100.386		1027	Busy boating	53.3494	26.7627	44.0121	60.1909		1027	Busy boating	80.704	52.115	87.466
938	Busy boating	98.7791	83.1716	106.14		938	Busy boating	49.8578	27.9721	43.7196	56.6121		1028	Busy boating	94.8948	76.3288	101.707		1028	Busy boating	54.4638	27.7383	43.0928	61.782		1028	Busy boating	82.657	54.339	90.802
939	Busy boating	99.0152	80.2541	104.461		939	Busy boating	49.6448	31.4116	43.6909	56.1953		1029	Busy boating	94.095	75.6619	100.587		1029	Busy boating	53.9403	27.3811	43.8057	60.8904		1029	Busy boating	82.722	58.564	91.503
940	Busy boating	98.909	83.2557	105.22		940	Busy boating	49.2594	30.9928	43.9164	56.3334		1030	Busy boating	93.4879	76.3195	99.7087		1030	Busy boating	53.5713	27.8073	42.305	60.5873		1030	Busy boating	81.007	58.626	87.637
941	Busy boating	99.8904	82.4171	104.781		941	Busy boating	50.2837	30.9638	43.6047	55.5773		1031	Busy boating	96.012	75.2765	102.726		1031	Busy boating	56.1159	29.8197	43.1124	62.8588		1031	Busy boating	81.446	57.323	88.812
942	Busy boating	99.7831	83.2912	105.629		942	Busy boating	49.7	31.4835	43.7445	55.9465		1032	Busy boating	98.2294	73.3984	105.019		1032	Busy boating	58.5041	27.1772	42.2323	65.5676		1032	Busy boating	81.307	56.346	87.456
943	Busy boating	99.9269	79.4762	106.407		943	Busy boating	50.4694	32.0156	44.2711	56.718		1033	Busy boating	97.5097	72.8477	105.543		1033	Busy boating	57.7705	26.024	43.2835	66.0036		1033	Busy boating	81.661	57.398	89.171
944	Busy boating	99.5497	77.6616	105.618		944	Busy boating	50.0113	29.3769	44.0174	56.3555		1034	Busy boating	97.5504	77.7855	101.829		1034	Busy boating	57.4454	27.9116	42.6193	61.8473		1034	Busy boating	81.017	50.567	88.502
945	Busy boating	99.1042	81.7072	105.099		945	Busy boating	49.8023	30.4188	43.2971	56.7692		1035	Busy boating	95.6921	77.3454	102.909		1035	Busy boating	55.6974	28.0545	44.501	63.351		1035	Busy boating	84.149	55.031	91.698
946	Busy boating	99.382	82.0588	106.887		946	Busy boating	50.5896	31.4546	44.0258	58.7908		1036	Busy boating	97.7133	73.0588	103.983		1036	Busy boating	57.7876	28.1478	45.3749	63.974		1036	Busy boating	85.271	56.399	93.029
947	Busy boating	99.2583	81.176	106.357		947	Busy boating	50.264	29.005	44.4064	56.9496		1037	Busy boating	96.9605	74.4788	104.526		1037	Busy boating	56.819	27.5175	46.0826	64.5761		1037	Busy boating	83.032	55.773	91.458
948	Busy boating	99.1051	83.9113	105.775		948	Busy boating	50.0199	29.9241	44.9773	57.1423		1038	Busy boating	97.6557	75.3304	105.476		1038	Busy boating	57.5923	27.5664	44.4926	65.5716		1038	Busy boating	83.143	51.814	89.578
949	Busy boating	98.6455	83.6242	105.171		949	Busy boating	49.9284	31.0544	44.6981	56.9019		1039	Busy boating	99.065	71.2803	106.373		1039	Busy boating	59.1719	31.1534	43.3575	66.4213		1039	Busy boating	84.77	57.071	93.597
950	Busy boating	98.1523	82.8838	103.962		950	Busy boating	49.3893	29.9036	44.6502	55.843		1040	Busy boating	98.4976	71.2936	105.403		1040	Busy boating	58.7253	30.4458	43.8405	65.5299		1040	Busy boating	85.345	56.175	91.676
951	Busy boating	97.5894	82.4414	102.486		951	Busy boating	49.7976	30.5849	45.0022	55.4747		1041	Busy boating	97.2874	75.2417	105.611		1041	Busy boating	57.5378	30.4261	43.9689	65.5984		1041	Busy boating	85.159	58.358	92.298
952	Busy boating	98.4559	83.2926	103.886		952	Busy boating	49.9921	32.652	45.31	55.8323		1042	Busy boating	95.4636	70.3534	101.79		1042	Busy boating	56.2575	28.0546	44.2781	62.9949		1042	Busy boating	83.063	58.289	89.771
953	Busy boating	99.2479	81.2331	104.916		953	Busy boating	51.3335	31.631	44.9538	56.2978		1043	Busy boating	95.0062	74.1288	103.01		1043	Busy boating	55.2341	29.4057	44.2725	63.5325		1043	Busy boating	83.377	60.87	90.364
954	Busy boating	100.001	80.3809	104.476		954	Busy boating	52.3472	32.3997	44.5925	55.8764		1044	Busy boating	94.3236	75.1833	100.909		1044	Busy boating	54.4177	27.9015	43.9587	60.8584		1044	Busy boating	82.511	55.386	90.048
955	Busy boating	101.175	81.4703	107.242		955	Busy boating	52.8871	31.4383	44.1837	57.8079		1045	Busy boating	94.2262	74.5027	101.875		1045	Busy boating	54.4508	27.5456	43.2827	62.7231		1045	Busy boating	83.144	53.262	89.572
956	Busy boating	102.125	80.8915	107.026		956	Busy boating	53.1013	30.3557	43.9082	57.8347		1046	Busy boating	95.5922	77.5671	104.023		1046	Busy boating	56.565	26.312	43.4236	64.5342		1046	Busy boating	83.078	58.78	88.091
957	Busy boating	101.849	80.3778	105.799		957	Busy boating	53.1314	31.8607	44.4009	58.6616		1047	Busy boating	95.8483	76.9081	103.608		1047	Busy boating	56.4915	31.834	43.5603	64.9055		1047	Busy boating	82.441	53.223	88.919
958	Busy boating	100.547	84.0035	106.14		958	Busy boating	51.7315	30.332	44.4127	56.275		1048	Busy boating	94.8724	76.8649	103.289		1048	Busy boating	55.5538	32.7829	43.0345	64.3869		1048	Busy boating	81.567	54.494	87.961
959	Busy boating	100.319	82.9245	107.29		959	Busy boating	51.8856	30.9595	44.6595	59.4072		1049	Busy boating	94.7496	77.1116	102.383		1049	Busy boating	55.7348	29.7783	43.8739	63.6239		1049	Busy boating	81.309	53.53	87.927
960	Busy boating	101.408	81.9839	107.414		960	Busy boating	52.4195	33.3359	44.4292	59.3311		1050	Busy boating	93.2915	69.1009	98.9172		1050	Busy boating	53.8575	29.1178	43.0496	60.1021		1050	Busy boating	80.871	52.632	88.515
961	Busy boating	101.083	83.0102	107.689		961	Busy boating	52.0803	30.4882	44.1086	59.0037		1051	Busy boating	92.4855	75.1368	100.178		1051	Busy boating	53.1404	25.9032	43.0326	61.6115		1051	Busy boating	79.652	57.86	86.359
962	Busy boating	100.823	84.8541	106.439		962	Busy boating	51.7943	32.0937	45.406	57.4226		1052	Busy boating	90.2047	70.0134	98.0623		1052	Busy boating	51.4615	32.0834	42.6745	58.6515		1052	Busy boating	79.938	55.89	86.881
963	Busy boating	100.716	83.0556	106.444		963	Busy boating	52.2719	32.4564	45.0374	59.3396		1053	Busy boating	92.0355	71.9158	99.4158		1053	Busy boating	53.6308	30.2147	44.4874	61.7188		1053	Busy boating	78.686	57.437	85.853
964	Busy boating	101.8	81.5937	108.673		964	Busy boating	53.5414	30.6173	44.5838	60.3875		1054	Busy boating	92.3233	73.8874	99.9547		1054	Busy boating	53.9858	31.5549	44.0669	61.6377		1054	Busy boating	81.071	61.161	86.523
965	Busy boating	101.581	84.5858	107.378		965	Busy boating	52.6522	29.3473	44.7652	59.4534		1055	Busy boating	90.4404	73.1668	96.8818		1055	Busy boating	51.8091	27.5355	44.1957	59.2442		1055	Busy boating	81.927	57.865	85.159
966	Busy boating	100.324	80.3819	106.1		966	Busy boating	51.4013	30.5935	44.205	58.4463		1056	Busy boating	91.3218	74.8943	98.2401		1056	Busy boating	52.3514	28.3471	43.6325	60.4973		1056	Busy boating	82.355	55.182	88.732
967	Busy boating	100.236	82.2272	105.218		967	Busy boating	51.4736	32.5453	44.5635	57.1883		1057	Busy boating	92.6941	73.6185	99.8221		1057	Busy boating	54.1298	31.9342	43.2443	61.8652		1057	Busy boating	82.288	58.792	90.279
968	Busy boating	100.03	82.627	105.445		968	Busy boating	51.3626	32.2313	44.7485	58.4022		1058	Busy boating	92.2033	74.0812	99.3359		1058	Busy boating	54.5413	32.9537	43.9511	61.8708		1058	Busy boating	81.281	53.979	89.041
969	Busy boating	98.7255	78.8796	104.656		969	Busy boating	50.7755	30.634	44.319	57.4816		1059	Busy boating	91.429	72.5195	97.7089		1059	Busy boating	53.1734	28.8168	44.7664	60.8546		1059	Busy boating	81.596	58.444	88.574
970	Busy boating	98.4094	77.5928	105.624		970	Busy boating	50.8137	31.5697	44.533	57.2824		1060	Busy boating	90.7392	73.7844	98.3252		1060	Busy boating	51.707	28.3827	43.3569	59.3368		1060	Busy boating	81.825	54.903	88.932
971	Busy boating	99.3938	81.7977	106.042		971	Busy boating	51.344	33.4	45.3596	57.4433		1061	Busy boating	92.1785	71.5591	100.404		1061	Busy boating	53.738	29.7704	43.1207	61.2441		1061	Busy boating	81.005	56.89	89.592
972	Busy boating	99.703	82.231	106.286		972	Busy boating	50.9261	32.9198	45.7211	58.499		1062	Busy boating	91.4265	71.8206	97.8506		1062	Busy boating	53.7563	30.4389	44.4377	60.5071		1062	Busy boating	82.898	54.097	91.113
973	Busy boating	98.7376	81.8005	106.023		973	Busy boating	49.8081	31.6094	44.9012	56.6478		1063	Busy boating	91.9407	74.326	99.2142		1063	Busy boating	53.7747	30.766	43.8275	61.6597		1063	Busy boating	84.889	54.09	91.358
974	Busy boating	99.7343	82.3188	105.558		974	Busy boating	50.3758	28.5311	44.599	57.4211		1064	Busy boating	92.1114	78.6646	98.6797		1064	Busy boating	53.8993	28.6072	44.4977	61.514		1064	Busy boating	85.116	56.548	92.38
975	Busy boating	100.818	83.6507	106.38		975	Busy boating	51.6014	31.2094	44.0434	58.6663		1065	Busy boating	91.9764	77.9741	97.8812		1065	Busy boating	54.3041	29.3198	44.3539	60.798		1065	Busy boating	84.129	50.944	89.488
976	Busy boating	99.6044	81.5816	107.578		976	Busy boating	50.3609	31.063	43.6134	57.403		1066	Busy boating	90.1753	74.5744	97.7649		1066	Busy boating	52.7851	28.3957	43.3513	60.8853		1066	Busy boating	83.236	53.343	90.251
977	Busy boating	98.8269	78.3605	105.278		977	Busy boating	49.899	29.0979	43.8495	56.3915		1067	Busy boating	90.014	69.7037	96.7732		1067	Busy boating	52.5358	26.0501	46.4852	59.9592		1067	Busy boating	83.481	54.645	90.541
978	Busy boating	98.143	81.1018	103.231		978	Busy boating	49.2067	30.5976	43.1872	55.4503		1068	Busy boating	90.9901	70.497	97.9708		1068	Busy boating	52.7115	29.5631	45.7202	59.4054		1068	Busy boating	83.122	58.012	89.998
979	Busy boating	98.0649	82.558	102.995		979	Busy boating	49.3128	31.2758	43.7947	54.7548		1069	Busy boating	92.2309	76.5541	97.4029		1069	Busy boating	54.0075	29.4488	45.3106	58.6143		1069	Busy boating	84.071	55.451	90.66
980	Busy boating	96.9396	80.4521	103.121		980	Busy boating	48.5482	30.6491	43.7151	54.7632		1070	Busy boating	89.5301	75.2831	95.632		1070	Busy boating	51.2281	25.307	43.9839	57.3434		1070	Busy boating	84.318	52.393	92.762
981	Busy boating	97.2246	80.1913	103.809		981	Busy boating	48.4552	31.5273	43.4299	54.7285		1071	Busy boating	93.4913	75.8247	95.146		1071	Busy boating	55.7821	28.7974	44.0992	57.3754		1071	Busy boating	86.135	57.802	92.866
982	Busy boating	97.2663	81.9801	103.845		982	Busy boating	48.8387	31.7873	43.6861	55.7058		1072	Busy boating	93.4358	77.6478	97.2419		1072	Busy boating	55.7668	27.0714	43.008	59.5873		1072	Busy boating	83.982	56.972	92.223
983	Busy boating	98.9559	83.5352	106.571		983	Busy boating	50.6358	29.5358	44.5736	57.3184		1073	Busy boating	92.1027	76.8491	99.7427		1073	Busy boating	54.1141	28.214	45.1218	62.572		1073	Busy boating	86.507	55.486	95.008
984	Busy boating	100.23	83.3525	105.531		984	Busy boating	51.5066	32.6732	44.3768	57.8449		1074	Busy boating	92.5936	74.3288	99.2874		1074	Busy boating	54.7784	29.9398	43.9535	61.3864		1074	Busy boating	82.216	55.259	90.792
985	Busy boating	99.4123	81.6644	106.462		985	Busy boating	51.1575	30.8471	44.0042	57.7714		1075	Busy boating	90.3326	70.9742	97.6327		1075	Busy boating	52.8747	26.3375	43.8628	60.5149		1075	Busy boating	82.241	53.996	90.034
986	Busy boating	97.9751	82.8509	104.501		986	Busy boating	49.8099	30.4738	44.0705	55.7713		1076	Busy boating	91.2681	72.4759	98.2759		1076	Busy boating	53.2339	25.8341	43.8466	60.8443		1076	Busy boating	82.664	56.431	85.961
987	Busy boating	98.3178	80.9202	106.172		987	Busy boating	49.4612	31.41	43.8394	56.3043		1077	Busy boating	93.4795	73.2009	101.664		1077	Busy boating	55.3724	29.1788	44.8747	64.097		1077	Busy boating	81.58	58.402	88.497
988	Busy boating	98.6483	75.8131	106.398		988	Busy boating	49.798	30.5456	44.3934	56.8986		1078	Busy boating	95.6861	73.7821	102.841		1078	Busy boating	58.0399	26.7049	41.573	65.4639		1078	Busy boating	81.71	52.349	89.039
989	Busy boating	99.2601	81.5252	105.991		989	Busy boating	50.8201	32.0076	45.4058	57.8191		1079	Busy boating	95.469	76.0198	102.402		1079	Busy boating	57.4535	25.617	41.9962	64.2302		1079	Busy boating	81.176	50.616	86.311
990	Busy boating	98.8848	81.2938	105.129		990	Busy boating	50.4286	31.8601	45.3371	56.9196		1080	Busy boating	94.3556	75.2345	102.246		1080	Busy boating	56.1789	28.3725	44.7188	64.6111		1080	Busy boating	81.222	53.108	88.281
991	Busy boating	98.2556	83.0779	104.567		991	Busy boating	49.6728	30.8988	44.47	55.9981		1081	Busy boating	94.1103	74.821	101.621		1081	Busy boating	55.965	27.933	42.0452	63.0749		1081	Busy boating	81.224	56.434	88.525
992	Busy boating	96.8758	80.5747	102.61		992	Busy boating	48.9684	29.7819	43.5348	56.1872		1082	Busy boating	93.3701	77.1542	101.396		1082	Busy boating	54.4687	31.6387	42.5929	62.9008		1082	Busy boating	80.58	55.672	87.715
993	Busy boating	98.5477	83.928	103.203		993	Busy boating	49.8631	29.8798	43.6799	56.3891		1083	Busy boating	93.9749	73.5197	100.019		1083	Busy boating	55.0743	28.4804	42.3665	61.3606		1083	Busy boating	81.076	57.476	89.375
994	Busy boating	100.932	81.1629	105.154		994	Busy boating	51.9601	30.4881	44.091	57.9783		1084	Busy boating	95.2363	77.2408	103.585		1084	Busy boating	56.3956	31.9006	43.194	65.371		1084	Busy boating	81.685	54.118	87.931
995	Busy boating	100.339	83.1485	107.73		995	Busy boating	51.8267	32.5709	44.8372	59.1339		1085	Busy boating	95.5857	76.0813	103.968		1085	Busy boating	56.4743	24.6828	42.7794	65.3145		1085	Busy boating	83.358	54.747	91.577
996	Busy boating	100.347	82.913	106.941		996	Busy boating	51.1941	33.0204	44.8721	58.3736		1086	Busy boating	95.3468	76.1611	102.237		1086	Busy boating	56.263	28.7794	41.059	63.1287		1086	Busy boating	83.814	55.487	91.633
997	Busy boating	100.981	82.9368	107.188		997	Busy boating	51.8045	31.5774	43.9432	58.3987		1087	Busy boating	95.7579	72.7356	103.489		1087	Busy boating	56.4003	28.6709	41.5945	64.5272		1087	Busy boating	84.094	53.566	88.812
998	Busy boating	99.702	81.5641	106.243		998	Busy boating	51.5554	29.8499	44.6188	58.4557		1088	Busy boating	95.6069	78.7044	101.612		1088	Busy boating	55.865	28.9252	41.5571	61.4895		1088	Busy boating	83.124	54.659	88.738
999	Busy boating	100.131	80.6484	106.83		999	Busy boating	51.6177	30.159	45.3176	59.3572		1089	Busy boating	96.2377	75.8629	102.78		1089	Busy boating	56.2918	27.6655	41.9675	63.5204		1089	Busy boating	82.446	54.494	88.736
1000	Busy boating	100.644	83.9958	108.471		1000	Busy boating	51.6402	32.7122	44.2118	59.7601		1090	Busy boating	95.0565	76.9338	102.496		1090	Busy boating	54.5479	27.3495	41.2722	62.2443		1090	Busy boating	82.104	53.243	88.233
1001	Busy boating	101.036	80.3275	108.026		1001	Busy boating	51.711	31.1821	45.0254	58.7484		1091	Busy boating	93.7711	73.8712	100.267		1091	Busy boating	52.9165	26.6512	40.77	60.0235		1091	Busy boating	82.692	57.654	89.327
1002	Busy boating	100.031	78.8254	104.588		1002	Busy boating	51.6083	31.4954	45.1067	58.5361		1092	Busy boating	92.7383	79.7363	98.8822		1092	Busy boating	51.3242	26.8849	41.1635	58.0583		1092	Busy boating	80.437	54.709	87.793
1003	Busy boating	99.736	82.3176	105.59		1003	Busy boating	51.2018	31.1969	45.1441	57.7886		1093	Busy boating	94.2974	77.8121	101.719		1093	Busy boating	52.9255	27.0717	41.7217	60.6055		1093	Busy boating	78.925	49.291	86.853
1004	Busy boating	99.0506	79.9315	104.577		1004	Busy boating	50.5557	30.8118	44.7772	58.0792		1094	Busy boating	94.6656	70.8305	100.691		1094	Busy boating	53.5225	23.6593	40.8039	59.3127		1094	Busy boating	80.195	53.83	87.202
1005	Busy boating	98.8852	82.6071	106.046		1005	Busy boating	50.5645	31.4776	44.7192	57.4862		1095	Busy boating	92.8638	61.8623	98.9521		1095	Busy boating	51.7851	29.5528	42.6369	57.261		1095	Busy boating	80.624	53.206	88.551
1006	Busy boating	99.2171	84.3986	105.619		1006	Busy boating	51.4077	31.6425	44.9284	58.1124		1096	Busy boating	92.7734	77.7326	100.182		1096	Busy boating	51.2855	28.1329	41.4723	58.554		1096	Busy boating	79.802	50.081	87.153
1007	Busy boating	100.343	79.9283	106.93		1007	Busy boating	52.7617	30.1173	45.2786	59.6894		1097	Busy boating	94.638	74.416	102.557		1097	Busy boating	52.7875	29.9028	41.3651	61.566		1097	Busy boating	80.626	53.27	87.446
1008	Busy boating	99.5981	80.4135	104.563		1008	Busy boating	51.1705	30.9176	43.7783	58.37		1098	Busy boating	93.8547	74.606	98.3267		1098	Busy boating	51.2585	28.8951	42.261	56.257		1098	Busy boating	81.143	54.558	89.767
1009	Busy boating	98.917	81.1811	104.622		1009	Busy boating	50.0887	32.0691	44.3899	56.1538		1099	Busy boating	93.7879	71.9497	101.184		1099	Busy boating	50.8947	26.1295	41.7981	58.4467		1099	Busy boating	80.696	53.148	89.623
1010	Busy boating	99.1162	82.1897	104.743		1010	Busy boating	50.1719	30.9819	44.4972	56.2941		1100	Busy boating	93.1406	77.3659	98.9764		1100	Busy boating	49.8491	23.5747	42.247	57.0776		1100	Busy boating	79.669	54.431	86.831
1011	Busy boating	98.7901	81.158	104.388		1011	Busy boating	49.9989	30.4516	43.933	56.4648		1101	Busy boating	93.1786	75.7609	99.4203		1101	Busy boating	49.4531	28.2391	42.4238	55.6744		1101	Busy boating	79.587	54.646	86.427
1012	Busy boating	99.6604	80.3686	106.069		1012	Busy boating	51.51	31.2476	44.737	56.9035		1102	Busy boating	93.8879	72.6312	98.8974		1102	Busy boating	50.614	24.8678	41.3538	55.9039		1102	Busy boating	80.164	46.357	87.566
1013	Busy boating	98.7575	81.6236	104.084		1013	Busy boating	50.2325	31.7164	45.0767	56.4727		1103	Busy boating	93.664	76.5087	100.414		1103	Busy boating	50.0413	24.9402	42.9638	57.3062		1103	Busy boating	79.077	53.111	86.248
1014	Busy boating	99.0104	79.5098	104.326		1014	Busy boating	50.7627	31.4141	44.7383	57.0203		1104	Busy boating	93.8632	76.5465	99.6406		1104	Busy boating	49.9983	25.6484	41.9668	56.3948		1104	Busy boating	80.465	56.208	87.591
1015	Busy boating	100.094	79.9056	106.069		1015	Busy boating	51.5199	32.6776	44.7716	58.6895		1105	Busy boating	94.1439	79.3227	100.378		1105	Busy boating	50.0034	28.2712	42.9046	57.395		1105	Busy boating	80.861	50.754	87.118
1016	Busy boating	98.2207	85.2216	105.133		1016	Busy boating	50.0022	32.0009	45.3573	56.8252		1106	Busy boating	95.9426	74.7696	103.276		1106	Busy boating	51.5439	28.8959	43.3242	59.8651		1106	Busy boating	80.923	53.156	86.412
1017	Busy boating	98.1716	84.3945	104.819		1017	Busy boating	49.9863	31.7783	45.1879	56.8283		1107	Busy boating	94.747	77.8929	100.513		1107	Busy boating	49.948	26.7867	42.1603	55.6947		1107	Busy boating	81.815	51.794	90.022
1018	Busy boating	98.3546	83.0011	103.977		1018	Busy boating	49.8475	30.9576	43.8123	56.3513		1108	Busy boating	93.0915	72.1874	99.551		1108	Busy boating	48.0757	25.9779	40.9644	55.7699		1108	Busy boating	81.147	55.104	89.61
1019	Busy boating	99.6217	81.7196	103.891		1019	Busy boating	50.7846	29.9066	44.5369	57.2074		1109	Busy boating	93.9609	74.432	101.438		1109	Busy boating	49.168	25.3472	42.2709	57.3937		1109	Busy boating	79.727	49.465	87.328
1020	Busy boating	98.9563	82.253	104.504		1020	Busy boating	50.4354	30.8227	43.5917	56.6193		1110	Busy boating	94.7023	73.7424	101.766		1110	Busy boating	50.1783	22.8334	41.5676	57.9896		1110	Busy boating	81.055	51.556	87.689
1021	Busy boating	97.8944	81.4161	103.822		1021	Busy boating	49.7646	31.3588	44.5778	56.2606		1111	Busy boating	94.9609	78.1237	102.775		1111	Busy boating	50.6928	20.3996	41.3946	59.7089		1111	Busy boating	81.274	51.287	89.293
1022	Busy boating	98.0277	79.3922	103.474		1022	Busy boating	49.5942	31.9759	45.1237	55.2205		1112	Busy boating	94.1628	71.0104	100.88		1112	Busy boating	49.4967	26.9022	42.5326	55.4891		1112	Busy boating	81.979	54.732	89.18
1023	Busy boating	98.9113	83.0355	105.074		1023	Busy boating	51.2131	30.183	44.1734	57.8331		1113	Busy boating	92.8563	75.2615	98.8962		1113	Busy boating	48.9128	24.9696	42.5588	55.1595		1113	Busy boating	83.718	56.772	92.005
1024	Busy boating	100.19	79.9094	106.37		1024	Busy boating	52.0092	32.2966	44.6955	58.6854		1114	Busy boating	91.8607	75.9676	97.9382		1114	Busy boating	48.1822	26.9086	42.156	54.9213		1114	Busy boating	81.28	53.747	89.343
1025	Busy boating	100.1	81.2318	104.936		1025	Busy boating	51.4734	32.1057	44.0312	57.9109		1115	Busy boating	94.4879	74.3781	100.736		1115	Busy boating	51.0178	22.6479	40.9151	57.289		1115	Busy boating	80.365	54.786	88.409
1026	Busy boating	99.8717	80.0957	104.832		1026	Busy boating	50.6618	31.3032	44.0336	56.2203		1116	Busy boating	94.5312	74.7125	101.585		1116	Busy boating	51.0762	25.3014	40.7249	58.518		1116	Busy boating	79.831	52.878	85.394
1027	Busy boating	99.9451	79.0399	103.921		1027	Busy boating	51.0791	33.0384	44.5486	56.1521		1117	Busy boating	94.5645	76.8249	101.235		1117	Busy boating	51.2812	27.6934	43.5203	57.3603		1117	Busy boating	82.593	51.195	89.74
1028	Busy boating	99.5485	80.1116	103.034		1028	Busy boating	50.4816	32.2083	43.9728	56.4613		1118	Busy boating	96.9943	72.6731	102.215		1118	Busy boating	54.3968	27.0844	41.0496	59.399		1118	Busy boating	82.745	54.384	89.147
1029	Busy boating	98.7321	79.7129	104.028		1029	Busy boating	50.5554	32.2729	44.8752	56.9774		1119	Busy boating	95.6426	70.4185	101.283		1119	Busy boating	53.0792	26.9349	42.9307	58.0514		1119	Busy boating	81.29	48.234	88.603
1030	Busy boating	99.0377	78.6466	105.398		1030	Busy boating	50.6083	31.2131	43.5331	57.4876		1120	Busy boating	94.2572	72.5108	102.666		1120	Busy boating	51.8951	28.8514	42.1802	59.7736		1120	Busy boating	81.136	56.346	88.017
1031	Busy boating	98.2662	80.4694	104.685		1031	Busy boating	50.1088	31.1782	44.035	57.4323		1121	Busy boating	94.9886	77.4225	101.737		1121	Busy boating	53.1164	25.6024	41.9143	60.2484		1121	Busy boating	80.296	54.826	87.583
1032	Busy boating	99.3807	78.0456	105.641		1032	Busy boating	51.1403	30.271	43.8391	58.5802		1122	Busy boating	95.2875	72.9465	102.046		1122	Busy boating	53.8676	30.072	41.802	61.2018		1122	Busy boating	78.584	55.059	85.229
1033	Busy boating	100.222	80.781	107.078		1033	Busy boating	51.4825	30.5895	43.9632	59.1024		1123	Busy boating	95.2538	76.8521	103.471		1123	Busy boating	53.7038	27.8313	42.8384	62.6277		1123	Busy boating	78.739	51.323	84.962
1034	Busy boating	100.111	81.8944	106.53		1034	Busy boating	51.4517	30.5978	43.9091	59.0637		1124	Busy boating	95.2302	77.59	103.271		1124	Busy boating	53.6934	29.4389	42.8074	61.6012		1124	Busy boating	79.381	52.732	86.672
1035	Busy boating	99.3979	79.8445	105.035		1035	Busy boating	51.3065	31.1861	44.6878	57.5152		1125	Busy boating	94.2727	76.0615	102.883		1125	Busy boating	53.5197	25.2098	42.1247	62.1476		1125	Busy boating	80.385	52.087	87.517
1036	Busy boating	101.002	81.168	105.243		1036	Busy boating	53.0056	31.4509	44.7847	58.9591		1126	Busy boating	94.9826	76.6569	103.374		1126	Busy boating	54.3236	26.3929	42.2944	62.9002		1126	Busy boating	80.504	53.622	87.993
1037	Busy boating	102.355	83.5106	105.83		1037	Busy boating	54.0538	31.4293	45.3952	59.3051		1127	Busy boating	93.8676	75.2255	102.451		1127	Busy boating	52.9734	24.7232	41.9422	61.8584		1127	Busy boating	79.766	53.63	85.892
1038	Busy boating	101.853	82.8839	106.875		1038	Busy boating	53.2904	31.7099	43.3296	58.5638		1128	Busy boating	93.3055	75.7639	101.312		1128	Busy boating	52.7948	23.3235	40.7507	60.7014		1128	Busy boating	76.321	54.68	83.075
1039	Busy boating	100.551	78.6263	105.41		1039	Busy boating	52.405	32.178	43.932	59.2859		1129	Busy boating	95.9417	70.3654	103.906		1129	Busy boating	55.6286	23.2615	39.5101	63.5053		1129	Busy boating	77.589	54.978	85.336
1040	Busy boating	98.8361	81.9809	105.245		1040	Busy boating	50.7662	31.5409	44.5034	57.274		1130	Busy boating	95.7394	77.4963	104.04		1130	Busy boating	55.5137	26.2075	42.3346	64.4843		1130	Busy boating	78.774	56.235	85.606
1041	Busy boating	100.888	78.8831	107.429		1041	Busy boating	51.7233	31.9958	44.5712	59.1546		1131	Busy boating	93.857	71.1992	101.951		1131	Busy boating	53.8542	26.8661	41.7053	62.2485		1131	Busy boating	78.298	54.401	84.875
1042	Busy boating	101.815	80.3792	109.066		1042	Busy boating	53.6804	31.4415	45.1755	61.5102		1132	Busy boating	92.3063	74.0735	100.968		1132	Busy boating	52.1075	26.6747	38.7931	61.5042		1132	Busy boating	79.264	51.882	87.446
1043	Busy boating	102.477	82.5342	109.187		1043	Busy boating	55.0299	33.0169	44.7691	60.0189		1133	Busy boating	91.7652	71.1962	99.3855		1133	Busy boating	51.6981	25.5997	38.8969	60.0236		1133	Busy boating	78.818	55.506	85.979
1044	Busy boating	100.267	83.3741	106.344		1044	Busy boating	52.9149	30.5038	44.7661	58.3985		1134	Busy boating	91.7354	74.9326	99.1798		1134	Busy boating	51.3739	24.5861	39.5185	59.3538		1134	Busy boating	79.855	50.743	87.605
1045	Busy boating	99.236	81.7616	106.033		1045	Busy boating	51.2444	31.5634	45.4831	57.2563		1135	Busy boating	91.6951	74.7442	98.5662		1135	Busy boating	51.61	25.7859	38.1207	58.596		1135	Busy boating	78.793	51.208	87.157
1046	Busy boating	98.2787	81.3158	105.093		1046	Busy boating	50.8166	31.2917	44.7438	57.6156		1136	Busy boating	92.1632	74.3245	98.475		1136	Busy boating	52.068	24.1205	39.7322	59.0811		1136	Busy boating	79.254	52.836	87.242
1047	Busy boating	98.5242	81.1904	104.263		1047	Busy boating	51.1519	32.3044	45.0823	58.0499		1137	Busy boating	92.0929	76.1941	99.1436		1137	Busy boating	52.1558	28.3378	41.5106	60.1719		1137	Busy boating	78.237	50.056	86.141
1048	Busy boating	99.2935	82.564	104.245		1048	Busy boating	52.2375	32.0143	45.8893	58.3069		1138	Busy boating	92.3843	71.3685	100.711		1138	Busy boating	52.6956	23.3024	40.0939	61.626		1138	Busy boating	77.972	55.217	85.445
1049	Busy boating	99.3208	78.5606	105.574		1049	Busy boating	53.4963	31.7657	44.9777	59.5938		1139	Busy boating	93.5297	74.6546	100.862		1139	Busy boating	54.2131	25.8428	39.7149	61.4753		1139	Busy boating	78.475	55.598	86.331
1050	Busy boating	97.6899	79.7077	103.732		1050	Busy boating	50.9768	29.7304	43.913	57.9007		1140	Busy boating	93.4631	72.7805	99.3142		1140	Busy boating	54.4055	27.1095	41.4807	59.48		1140	Busy boating	77.854	54.915	85.022
1051	Busy boating	98.2482	82.3856	103.794		1051	Busy boating	50.8965	30.8876	44.9011	57.57		1141	Busy boating	91.1185	76.3469	98.0892		1141	Busy boating	51.9828	25.1687	40.9183	59.1287		1141	Busy boating	77.076	50.589	84.473
1052	Busy boating	99.6964	81.4252	104.033		1052	Busy boating	52.7152	32.6779	45.1276	59.9946		1142	Busy boating	89.8314	70.4995	97.0331		1142	Busy boating	49.8786	23.0296	39.5142	57.3771		1142	Busy boating	78.543	55.092	85.99
1053	Busy boating	99.2048	79.6851	103.555		1053	Busy boating	52.3758	31.1367	45.5009	58.6229		1143	Busy boating	90.4192	77.0618	96.8836		1143	Busy boating	49.8168	26.2209	39.5918	56.9013		1143	Busy boating	78.374	52.799	83.827
1054	Busy boating	98.5666	81.9524	104.758		1054	Busy boating	50.6114	31.1028	44.5164	57.5031		1144	Busy boating	90.3952	75.8879	96.5048		1144	Busy boating	49.6122	27.1203	40.446	56.7092		1144	Busy boating	78.078	54.521	83.687
1055	Busy boating	98.0417	79.7903	104.768		1055	Busy boating	51.1333	31.3738	44.6379	58.1568		1145	Busy boating	90.9241	71.6788	99.289		1145	Busy boating	51.1776	26.8463	40.7601	59.4924		1145	Busy boating	78.101	54.017	84.354
1056	Busy boating	96.9045	78.4743	102.527		1056	Busy boating	50.1758	31.6967	44.321	56.7656		1146	Busy boating	89.9835	76.1508	97.9962		1146	Busy boating	50.0404	29.6589	40.4791	57.5483		1146	Busy boating	78.095	53.805	86.313
1057	Busy boating	97.9358	81.2122	104.46		1057	Busy boating	50.2928	32.481	45.1258	57.0062		1147	Busy boating	90.8901	76.1386	97.5887		1147	Busy boating	50.9466	29.9419	42.7457	58.6868		1147	Busy boating	77.498	55.703	85.087
1058	Busy boating	97.8731	83.2243	104.045		1058	Busy boating	50.4914	31.6524	45.0559	57.5541		1148	Busy boating	91.8174	72.7397	99.4274		1148	Busy boating	51.6283	28.2495	41.225	59.4406		1148	Busy boating	77.416	51.221	84.33
1059	Busy boating	98.4029	81.6612	105.917		1059	Busy boating	51.3694	30.3549	44.718	58.184		1149	Busy boating	91.8974	76.0623	98.3423		1149	Busy boating	51.6834	26.3831	42.1011	58.9534		1149	Busy boating	79.078	48.36	85.483
1060	Busy boating	98.2743	80.9686	105.485		1060	Busy boating	51.2516	30.6177	44.7142	57.7785		1150	Busy boating	92.3484	75.9027	99.7874		1150	Busy boating	52.4646	27.0506	42.5905	60.6475		1150	Busy boating	79.348	55.814	88.19
1061	Busy boating	98.3161	82.8488	104.799		1061	Busy boating	50.8251	31.6172	43.9438	57.8081		1151	Busy boating	91.73	76.3442	98.8884		1151	Busy boating	51.6963	31.9849	41.6395	58.8191		1151	Busy boating	79.704	53.094	86.04
1062	Busy boating	98.1262	82.303	104.31		1062	Busy boating	50.0903	31.1174	44.2937	56.2539		1152	Busy boating	91.3798	73.6146	98.433		1152	Busy boating	51.106	29.676	41.7976	58.8652		1152	Busy boating	78.386	52.922	85.169
1063	Busy boating	99.0451	81.7192	104.996		1063	Busy boating	51.0913	31.5902	44.6631	58.062		1153	Busy boating	91.9476	74.3031	100.187		1153	Busy boating	51.1181	25.5551	42.4312	58.577		1153	Busy boating	79.495	54.452	87.126
1064	Busy boating	99.0651	83.0224	103.608		1064	Busy boating	51.1591	31.5582	44.9962	57.3691		1154	Busy boating	92.881	74.3667	100.167		1154	Busy boating	52.1079	26.0694	40.8459	59.4456		1154	Busy boating	77.548	53.465	86.126
1065	Busy boating	97.1174	78.71	103.621		1065	Busy boating	49.138	31.1263	43.9313	55.7195		1155	Busy boating	91.7373	75.7567	98.7227		1155	Busy boating	50.6107	23.5071	42.4687	57.9996		1155	Busy boating	77.788	52.437	84.309
1066	Busy boating	97.7184	81.363	104.088		1066	Busy boating	50.04	30.9959	44.2019	56.1824		1156	Busy boating	90.6538	73.9099	97.3416		1156	Busy boating	49.3986	29.2075	43.5017	56.4655		1156	Busy boating	80.143	55.92	88.415
1067	Busy boating	97.5996	82.7338	103.926		1067	Busy boating	50.3485	29.757	44.5826	55.8349		1157	Busy boating	90.2254	72.2201	97.3398		1157	Busy boating	49.0315	28.5935	43.3982	56.5564		1157	Busy boating	79.932	55.896	88.299
1068	Busy boating	97.4883	82.4525	103.53		1068	Busy boating	51.1178	29.9281	43.841	56.9335		1158	Busy boating	93.7885	74.7502	101.508		1158	Busy boating	52.8532	28.5322	42.6217	60.5436		1158	Busy boating	80.327	53.217	85.68
1069	Busy boating	97.8807	80.2644	103.694		1069	Busy boating	51.7687	30.8514	44.3668	57.1486		1159	Busy boating	91.6363	72.2453	99.5457		1159	Busy boating	50.8019	27.5431	40.7349	59.4651		1159	Busy boating	80.803	53.364	87.67
1070	Busy boating	97.6257	79.9399	103.493		1070	Busy boating	51.2734	30.0592	44.2263	57.8754		1160	Busy boating	92.3617	71.0334	100.16		1160	Busy boating	51.2699	27.6586	40.069	59.9689		1160	Busy boating	79.712	50.709	87.28
1071	Busy boating	98.6103	79.4211	105.64		1071	Busy boating	51.1043	30.5496	44.4592	58.9466		1161	Busy boating	92.9576	75.3717	99.1561		1161	Busy boating	51.6516	25.3646	40.9985	59.1623		1161	Busy boating	79.258	52.956	83.869
1072	Busy boating	99.4715	84.2595	105.418		1072	Busy boating	51.9931	32.6737	45.0245	58.1984		1162	Busy boating	90.3754	76.0651	96.673		1162	Busy boating	49.0501	28.6432	42.5192	56.065		1162	Busy boating	79.324	56.15	86.348
1073	Busy boating	99.7735	82.1727	105.634		1073	Busy boating	52.4988	32.6923	44.544	59.0637		1163	Busy boating	91.9636	76.2366	98.7496		1163	Busy boating	50.4748	29.9013	44.2088	57.5335		1163	Busy boating	79.581	54.879	86.298
1074	Busy boating	99.8936	81.0261	105.477		1074	Busy boating	53.2048	30.494	45.0148	59.2631		1164	Busy boating	94.5119	75.7749	101.174		1164	Busy boating	52.9117	28.0679	43.4057	59.4291		1164	Busy boating	80.412	50.407	88.749
1075	Busy boating	99.2762	84.365	105.684		1075	Busy boating	52.1615	31.7341	45.5034	58.4495		1165	Busy boating	94.728	77.937	102.915		1165	Busy boating	53.4304	26.8047	40.9625	61.7602		1165	Busy boating	78.682	51.12	87.153
1076	Busy boating	99.9337	78.2332	105.993		1076	Busy boating	52.5624	32.0588	44.6835	59.0071		1166	Busy boating	91.9634	72.1904	97.7265		1166	Busy boating	50.4013	25.6483	42.3341	58.0023		1166	Busy boating	78.288	49.893	86.807
1077	Busy boating	99.9236	80.4563	104.484		1077	Busy boating	51.8715	31.1882	44.1828	57.8008		1167	Busy boating	92.6871	66.9619	100.394		1167	Busy boating	51.2201	30.8824	40.4167	58.807		1167	Busy boating	77.977	48.068	85.268
1078	Busy boating	99.8289	80.788	105.793		1078	Busy boating	52.0225	31.8948	44.5109	59.3738		1168	Busy boating	94.9172	68.1955	101.625		1168	Busy boating	53.5333	22.2277	39.2992	59.8358		1168	Busy boating	78.249	51.35	84.223
1079	Busy boating	98.9496	80.6609	104.097		1079	Busy boating	51.4072	32.1173	44.8345	58.0459		1169	Busy boating	94.4337	71.2217	102.668		1169	Busy boating	53.478	23.6106	39.8421	62.477		1169	Busy boating	76.598	54.826	83.31
1080	Busy boating	98.6795	79.872	104.608		1080	Busy boating	51.5845	31.325	44.5374	58.0372		1170	Busy boating	92.7481	71.759	99.9426		1170	Busy boating	51.9518	25.3629	41.3857	59.851		1170	Busy boating	77.849	52.575	84.353
1081	Busy boating	98.9235	82.5222	103.738		1081	Busy boating	51.5132	32.8836	44.7857	58.936		1171	Busy boating	94.9171	77.2636	102.75		1171	Busy boating	53.9951	29.9251	41.4995	61.9752		1171	Busy boating	79.295	53.609	86.011
1082	Busy boating	99.9286	77.9701	106.758		1082	Busy boating	52.1061	31.6451	45.4135	58.7606		1172	Busy boating	95.1289	75.6253	102.925		1172	Busy boating	54.6177	30.3656	42.1314	62.7639		1172	Busy boating	78.375	50.864	85.596
1083	Busy boating	99.1462	81.7616	107.031		1083	Busy boating	51.9175	31.6241	44.8868	58.2875		1173	Busy boating	94.5004	75.488	103.318		1173	Busy boating	54.0926	28.2659	40.6114	63.1566		1173	Busy boating	75.848	54.894	81.437
1084	Busy boating	98.6319	80.5087	105.43		1084	Busy boating	51.4361	32.2336	43.9758	57.96		1174	Busy boating	96.4679	76.4643	105.011		1174	Busy boating	56.0013	29.4687	40.0694	65.0151		1174	Busy boating	75.881	51.794	82.332
1085	Busy boating	99.37	81.229	104.408		1085	Busy boating	53.712	32.0812	44.2176	57.6492		1175	Busy boating	96.9092	77.6744	106.45		1175	Busy boating	56.549	33.2797	40.6322	65.7436		1175	Busy boating	76.788	54.089	84.642
1086	Busy boating	99.7698	80.416	103.863		1086	Busy boating	52.9965	30.422	43.8807	58.5187		1176	Busy boating	93.599	71.9807	102.778		1176	Busy boating	53.1106	28.4212	40.4944	62.4556		1176	Busy boating	76.694	53.648	84.917
1087	Busy boating	98.511	81.6866	105.007		1087	Busy boating	51.1898	32.0776	44.8869	58.2603		1177	Busy boating	92.7929	76.2541	101.842		1177	Busy boating	52.7078	28.9232	41.1081	61.7679		1177	Busy boating	77.755	53.091	85.631
1088	Busy boating	98.6147	80.4152	104.682		1088	Busy boating	51.7377	32.6066	45.5355	58.333		1178	Busy boating	93.0403	74.2794	100.365		1178	Busy boating	52.9382	27.4062	40.913	60.121		1178	Busy boating	75.702	49.692	83.967
1089	Busy boating	97.3269	80.3194	104.614		1089	Busy boating	50.9923	31.6473	44.399	58.0696		1179	Busy boating	94.1127	73.8464	101.926		1179	Busy boating	54.1661	28.301	41.1013	62.2116		1179	Busy boating	78.192	48.493	86.191
1090	Busy boating	97.5903	80.8466	104.74		1090	Busy boating	52.1092	29.6266	45.1475	57.8985		1180	Busy boating	93.871	75.0912	102.465		1180	Busy boating	54.3081	25.2221	40.4305	63.6915		1180	Busy boating	77.181	50.555	83.475
1091	Busy boating	98.1536	81.9931	105.356		1091	Busy boating	52.8227	32.1406	45.2801	58.7872		1181	Busy boating	93.0885	71.4413	100.343		1181	Busy boating	53.202	26.7802	42.1793	60.654		1181	Busy boating	76.823	54.957	83.679
1092	Busy boating	98.6927	81.3428	105.744		1092	Busy boating	51.9533	29.2959	44.4805	59.1004		1182	Busy boating	92.987	71.7057	100		1182	Busy boating	52.6189	25.3883	40.3049	59.6049		1182	Busy boating	76.709	53.133	83.517
1093	Busy boating	97.8596	82.981	104.116		1093	Busy boating	51.3114	30.3276	44.261	57.9916		1183	Busy boating	93.3854	73.2608	101.002		1183	Busy boating	53.4118	29.0873	38.616	60.8527		1183	Busy boating	76.961	51.742	85.387
1094	Busy boating	98.0716	78.5348	103.835		1094	Busy boating	51.0774	31.5409	43.9685	57.5886		1184	Busy boating	93.8007	74.2709	102.224		1184	Busy boating	53.3808	28.5933	39.3948	61.6966		1184	Busy boating	76.638	54.983	84.168
1095	Busy boating	97.0331	82.9504	102.245		1095	Busy boating	50.4205	33.4331	45.0004	56.9337		1185	Busy boating	91.6162	73.2281	99.078		1185	Busy boating	50.8842	24.9835	40.0177	58.1744		1185	Busy boating	74.641	49.519	81.621
1096	Busy boating	98.3465	81.6381	104.911		1096	Busy boating	51.515	32.6104	44.6107	58.3504		1186	Busy boating	91.1234	71.7127	98.8137		1186	Busy boating	50.2183	24.5566	41.0983	57.7006		1186	Busy boating	74.306	52.696	81.136
1097	Busy boating	97.6745	81.0148	104.066		1097	Busy boating	50.8866	31.3509	44.595	57.3429		1187	Busy boating	92.853	76.425	101.248		1187	Busy boating	51.9161	24.9923	40.5789	60.1465		1187	Busy boating	74.525	53.64	81.084
1098	Busy boating	96.3075	78.273	102.926		1098	Busy boating	50.3488	30.698	44.0831	57.0063		1188	Busy boating	92.0987	73.7002	99.8245		1188	Busy boating	51.3731	29.0975	42.8125	59.2035		1188	Busy boating	74.488	52.005	82.249
1099	Busy boating	96.9534	83.8333	103.345		1099	Busy boating	50.7512	27.9971	43.9127	57.6144		1189	Busy boating	92.4495	71.6874	100.054		1189	Busy boating	51.7481	29.7248	39.3026	59.1428		1189	Busy boating	74.746	56.026	81.134
1100	Busy boating	97.7583	79.8609	103.595		1100	Busy boating	51.1053	32.3245	43.9998	57.8736		1190	Busy boating	91.9228	73.9768	98.6684		1190	Busy boating	51.6487	26.8822	41.1566	58.7334		1190	Busy boating	74.874	54.699	80.998
1101	Busy boating	97.0615	74.6213	103.118		1101	Busy boating	50.7097	33.0179	43.9915	57.5503		1191	Busy boating	93.967	72.5135	102.266		1191	Busy boating	53.6002	27.3787	40.691	62.1996		1191	Busy boating	75.984	52.061	83.8
1102	Busy boating	97.6032	78.2398	103.97		1102	Busy boating	50.8039	31.6257	43.838	58.3544		1192	Busy boating	93.7442	67.2136	101.755		1192	Busy boating	52.8441	27.7009	43.6593	61.3566		1192	Busy boating	74.761	54.892	82.07
1103	Busy boating	97.2091	82.4524	102.237		1103	Busy boating	50.5301	31.7552	44.4966	57.3115		1193	Busy boating	91.2552	74.9306	97.7768		1193	Busy boating	50.4008	28.0618	41.2344	57.8993		1193	Busy boating	74.03	54.979	81.769
1104	Busy boating	98.1894	81.6585	103.852		1104	Busy boating	51.2312	30.7964	44.3797	58.2085		1194	Busy boating	90.1828	69.7082	96.7828		1194	Busy boating	49.1417	27.5223	39.8067	56.2106		1194	Busy boating	75.651	54.933	83.621
1105	Busy boating	97.7704	80.2956	103.753		1105	Busy boating	51.9592	29.9154	45.1446	57.699		1195	Busy boating	91.023	78.102	97.9098		1195	Busy boating	49.1971	26.9465	40.7986	57.3423		1195	Busy boating	76.521	54.232	83.502
1106	Busy boating	97.9076	80.2496	103.638		1106	Busy boating	52.1046	31.7887	44.9938	58.4399		1196	Busy boating	92.6952	76.2742	100.051		1196	Busy boating	50.0601	28.7759	41.7687	57.6085		1196	Busy boating	75.104	55.59	81.937
1107	Busy boating	96.9142	79.7264	103.488		1107	Busy boating	50.5578	32.9918	43.9114	57.1479		1197	Busy boating	92.1339	73.9862	100.01		1197	Busy boating	49.8807	27.212	39.9363	57.1934		1197	Busy boating	74.663	54.096	83.117
1108	Busy boating	96.3988	80.511	101.246		1108	Busy boating	50.5246	32.5323	44.1398	55.2235		1198	Busy boating	90.8585	73.5217	97.6699		1198	Busy boating	48.6615	28.13	40.3208	55.9395		1198	Busy boating	74.122	52.782	82.037
1109	Busy boating	96.6577	80.9253	101.917		1109	Busy boating	50.6022	31.5177	44.4483	57.0769		1199	Busy boating	90.8534	77.9194	97.5671		1199	Busy boating	48.5799	27.736	40.977	55.9779		1199	Busy boating	74.417	52.645	81.859
1110	Busy boating	97.7378	79.0144	103.518		1110	Busy boating	51.5217	30.4893	43.6494	57.3727		1200	Busy boating	90.5656	74.8515	97.41		1200	Busy boating	48.2412	29.7974	41.904	55.088		1200	Busy boating	75.084	55.57	82.17
1111	Busy boating	96.5722	80.8465	102.97		1111	Busy boating	49.7323	31.7481	43.2428	55.85		1201	Busy boating	92.2351	74.0342	98.611		1201	Busy boating	49.9743	27.7357	40.9077	55.474		1201	Busy boating	76.113	54.465	83.501
1112	Busy boating	96.7711	78.8379	103.07		1112	Busy boating	50.5244	31.4929	44.1331	57.8306		1202	Busy boating	93.4466	72.3549	100.453		1202	Busy boating	51.3187	28.0171	41.4795	57.6719		1202	Busy boating	75.111	53.037	81.428
1113	Busy boating	98.3554	80.7606	105.823		1113	Busy boating	51.4911	32.1119	44.3036	58.4427		1203	Busy boating	92.8922	74.0069	98.8351		1203	Busy boating	50.7624	27.6861	41.6676	57.1795		1203	Busy boating	74.603	52.724	80.373
1114	Busy boating	99.233	79.7678	105.322		1114	Busy boating	51.8599	30.0938	44.9549	58.2872		1204	Busy boating	93.4299	69.6272	101.556		1204	Busy boating	51.0017	27.351	41.9608	58.2004		1204	Busy boating	74.34	52.842	79.889
1115	Busy boating	98.3171	80.6167	105.049		1115	Busy boating	51.1088	29.0689	44.0743	58.2211		1205	Busy boating	93.6035	72.4145	101.062		1205	Busy boating	50.4026	28.4756	41.3947	57.8803		1205	Busy boating	75.64	54.702	83.126
1116	Busy boating	97.8355	80.079	104.609		1116	Busy boating	51.1085	29.8685	43.5824	56.7692		1206	Busy boating	93.943	76.3048	100.897		1206	Busy boating	50.9556	25.242	41.8991	57.7265		1206	Busy boating	77.073	53.628	85.814
1117	Busy boating	98.1869	82.5363	104.415		1117	Busy boating	51.6427	30.4199	44.1618	59.0539		1207	Busy boating	93.1745	76.0715	99.3524		1207	Busy boating	49.8633	25.7231	42.4875	56.43		1207	Busy boating	75.709	52.354	83.106
1118	Busy boating	98.4126	79.1937	105.678		1118	Busy boating	51.2916	31.0426	43.9158	58.2545		1208	Busy boating	93.2144	71.6918	100.61		1208	Busy boating	49.7234	23.8956	41.1549	57.0304		1208	Busy boating	75.516	51.062	82.925
1119	Busy boating	97.8567	81.7752	105.08		1119	Busy boating	51.565	30.1608	44.002	58.0456		1209	Busy boating	93.9505	75.0595	101.952		1209	Busy boating	50.6637	27.8844	40.7664	58.6716		1209	Busy boating	75.61	48.983	82.44
1120	Busy boating	97.8857	80.1499	104.238		1120	Busy boating	50.7272	33.0206	44.2447	57.0961		1210	Busy boating	94.5122	69.6452	102.665		1210	Busy boating	50.8478	25.6852	38.6654	58.6297		1210	Busy boating	74.535	50.986	81.366
1121	Busy boating	98.6391	82.0131	103.763		1121	Busy boating	51.2806	31.5673	44.5591	57.0857		1211	Busy boating	93.9001	77.6579	101.57		1211	Busy boating	50.3145	28.9321	39.4589	57.9614		1211	Busy boating	75.003	51.429	82.082
1122	Busy boating	99.2535	80.8023	104.353		1122	Busy boating	52.6464	30.9525	44.5535	57.3013		1212	Busy boating	92.0887	65.3043	99.043		1212	Busy boating	48.602	23.5911	39.5052	55.7073		1212	Busy boating	75.323	52.695	81.806
1123	Busy boating	98.4891	81.466	104.876		1123	Busy boating	52.0317	32.9712	45.5209	58.4467		1213	Busy boating	93.4698	73.6137	100.445		1213	Busy boating	49.7726	26.3577	40.3645	56.6565		1213	Busy boating	75.075	52.881	81.999
1124	Busy boating	98.1659	79.9809	104.799		1124	Busy boating	50.8632	30.3632	44.908	57.7015		1214	Busy boating	93.8552	76.197	101.161		1214	Busy boating	50.3158	26.9217	40.4724	57.7083		1214	Busy boating	72.678	57.801	79.627
1125	Busy boating	97.8844	79.0219	104.245		1125	Busy boating	50.6391	31.8697	43.2285	58.674		1215	Busy boating	94.6201	73.4638	102.779		1215	Busy boating	50.6013	24.4963	41.1559	58.9867		1215	Busy boating	75.063	54.063	81.488
1126	Busy boating	97.5161	78.6356	103.271		1126	Busy boating	50.914	30.9294	44.8971	57.5579		1216	Busy boating	95.9032	75.4385	101.478		1216	Busy boating	51.7486	27.3513	40.1982	57.7225		1216	Busy boating	75.77	51.131	82.363
1127	Busy boating	98.6181	79.8454	103.601		1127	Busy boating	52.2186	31.8614	43.4703	58.1253		1217	Busy boating	95.9783	74.8723	102.621		1217	Busy boating	51.7939	26.9892	40.9246	58.1829		1217	Busy boating	74.43	53.088	81.243
1128	Busy boating	98.2521	84.5224	104.715		1128	Busy boating	50.382	30.8749	44.027	57.6074		1218	Busy boating	95.1255	77.0628	103.04		1218	Busy boating	51.0131	26.4682	40.4023	59.3092		1218	Busy boating	72.739	49.273	79.667
1129	Busy boating	98.0545	82.9949	103.351		1129	Busy boating	49.8873	31.4757	43.343	56.5909		1219	Busy boating	95.2577	75.6816	103.224		1219	Busy boating	51.0703	25.3538	39.666	59.1704		1219	Busy boating	73.24	54.537	78.582
1130	Busy boating	98.2157	82.3613	103.862		1130	Busy boating	50.0941	31.2451	44.1408	56.436		1220	Busy boating	95.9711	74.6722	103.903		1220	Busy boating	51.6785	29.1024	40.3204	59.3874		1220	Busy boating	75.476	53.235	83.341
1131	Busy boating	97.758	81.2543	104.754		1131	Busy boating	50.0891	31.7352	44.9528	56.4245		1221	Busy boating	95.9361	75.2703	103.49		1221	Busy boating	51.9499	31.185	39.237	59.523		1221	Busy boating	75.02	51.478	82.618
1132	Busy boating	96.9763	80.6945	103.612		1132	Busy boating	49.7223	31.9577	44.7029	55.8908		1222	Busy boating	96.3493	74.8246	103.245		1222	Busy boating	52.4279	27.4609	38.5987	58.9643		1222	Busy boating	74.915	51.723	81.891
1133	Busy boating	97.0016	81.131	103.401		1133	Busy boating	50.2719	31.7455	44.2835	57.1001		1223	Busy boating	95.0882	76.1605	102.271		1223	Busy boating	50.8725	27.037	41.0293	58.3121		1223	Busy boating	74.691	51.341	80.288
1134	Busy boating	96.473	78.6661	103.228		1134	Busy boating	48.3301	30.0464	43.1187	54.6655		1224	Busy boating	95.7241	72.3835	102.712		1224	Busy boating	51.5149	28.3671	39.9039	58.8963		1224	Busy boating	75.964	48.169	83.749
1135	Busy boating	97.9303	78.1393	103.645		1135	Busy boating	50.5123	31.2109	44.0926	56.7818		1225	Busy boating	94.972	73.4615	102.63		1225	Busy boating	51.0407	22.6738	38.0531	58.6661		1225	Busy boating	76.011	53.76	83.972
1136	Busy boating	98.1066	77.7559	103.883		1136	Busy boating	51.2304	29.8974	44.4502	57.1848		1226	Busy boating	93.1502	75.4577	100.767		1226	Busy boating	49.05	25.9255	39.0941	56.662		1226	Busy boating	75.128	53.607	81.174
1137	Busy boating	97.0199	81.8345	103.441		1137	Busy boating	50.0708	31.5874	44.1817	56.6451		1227	Busy boating	93.9399	75.3448	101.043		1227	Busy boating	49.6936	27.0908	39.9256	57.1241		1227	Busy boating	74.24	53.967	81.269
1138	Busy boating	96.7338	81.9998	102.957		1138	Busy boating	49.7601	29.5116	44.0084	56.8736		1228	Busy boating	91.8339	71.8573	98.5128		1228	Busy boating	47.6182	24.5903	38.1593	54.3375		1228	Busy boating	73.534	55.911	79.794
1139	Busy boating	96.8344	76.2668	103.302		1139	Busy boating	49.9694	31.5252	45.1098	56.6429		1229	Busy boating	91.1338	70.7881	97.5181		1229	Busy boating	47.5114	27.4582	38.5105	54.6421		1229	Busy boating	74.346	54.499	81.681
1140	Busy boating	97.1871	82.5396	104.355		1140	Busy boating	49.9975	31.8001	44.0029	56.2222		1230	Busy boating	90.3985	73.9406	96.5782		1230	Busy boating	45.8213	30.0813	40.2466	52.3569		1230	Busy boating	75.265	54.165	83.693
1141	Busy boating	97.0843	82.933	102.311		1141	Busy boating	49.6014	31.0014	43.9365	56.3604		1231	Busy boating	92.4408	75.5116	99.2064		1231	Busy boating	48.3889	26.1248	39.0241	56.2101		1231	Busy boating	75.51	48.272	83.29
1142	Busy boating	96.8635	83.2126	102.602		1142	Busy boating	48.58	30.1856	43.5765	55.4343		1232	Busy boating	93.2477	71.5184	100.122		1232	Busy boating	49.7595	29.9517	39.2366	57.3425		1232	Busy boating	74.606	51.511	81.266
1143	Busy boating	97.3091	81.1858	104.154		1143	Busy boating	49.7547	29.4957	43.6177	56.9439		1233	Busy boating	92.2494	72.1286	98.1824		1233	Busy boating	48.7056	26.6274	39.4454	55.4087		1233	Busy boating	74.434	49.088	81.425
1144	Busy boating	97.0166	80.3329	103.859		1144	Busy boating	49.6146	31.3888	44.2201	55.9213		1234	Busy boating	91.8456	74.2761	97.6612		1234	Busy boating	48.4042	25.7382	40.5917	56.4731		1234	Busy boating	73.974	52.499	81.406
1145	Busy boating	96.7289	81.3569	102.95		1145	Busy boating	49.3933	30.6288	44.1988	55.5086		1235	Busy boating	92.2323	75.8646	98.1662		1235	Busy boating	48.724	26.685	39.778	56.1177		1235	Busy boating	73.404	52.283	79.188
1146	Busy boating	96.8587	82.0381	102.818		1146	Busy boating	48.991	32.3093	44.1246	55.619		1236	Busy boating	91.6931	71.8987	98.5695		1236	Busy boating	48.7009	25.8782	40.1765	55.8375		1236	Busy boating	74.629	57.72	81.528
1147	Busy boating	97.5264	80.4895	104.076		1147	Busy boating	49.7841	29.8764	43.6647	56.6514		1237	Busy boating	91.1053	65.272	99.0736		1237	Busy boating	48.4837	27.4063	39.7756	55.9051		1237	Busy boating	76.049	52.025	82.331
1148	Busy boating	97.5151	83.8226	103.753		1148	Busy boating	49.9841	30.3746	43.6577	56.3976		1238	Busy boating	91.7012	74.6597	99.5249		1238	Busy boating	48.7196	27.1015	39.7045	56.2792		1238	Busy boating	74.346	55.004	80.201
1149	Busy boating	97.1583	78.9387	104.332		1149	Busy boating	50.2776	30.6304	44.0639	57.8772		1239	Busy boating	92.0273	73.2724	98.3346		1239	Busy boating	48.5315	26.9887	40.4237	55.6397		1239	Busy boating	74.521	54.877	80.238
1150	Busy boating	98.3076	79.9051	104.145		1150	Busy boating	50.3925	28.558	44.0468	57.146		1240	Busy boating	91.7281	77.0044	96.5921		1240	Busy boating	48.0752	27.7672	41.0541	54.0824		1240	Busy boating	72.531	53.855	79.286
1151	Busy boating	97.5365	79.2071	103.117		1151	Busy boating	50.5491	29.2589	43.8258	57.7833		1241	Busy boating	92.9366	72.5691	100.539		1241	Busy boating	49.1941	27.3202	40.0927	56.7959		1241	Busy boating	74.276	48.482	81.658
1152	Busy boating	97.2304	82.5442	103.328		1152	Busy boating	50.2044	29.57	43.333	56.3184		1242	Busy boating	93.5313	73.3814	100.654		1242	Busy boating	50.1109	27.2478	40.8093	57.1787		1242	Busy boating	74.69	49.362	81.654
1153	Busy boating	98.0276	81.5218	103.17		1153	Busy boating	51.1124	31.1899	43.8446	56.946		1243	Busy boating	93.1434	77.2344	98.7272		1243	Busy boating	50.0532	28.3688	40.8345	56.2528		1243	Busy boating	74.717	52.793	81.799
1154	Busy boating	97.3116	82.1473	103.548		1154	Busy boating	50.8421	31.0477	43.8489	57.5759		1244	Busy boating	92.2709	69.761	98.6435		1244	Busy boating	48.6917	24.2347	41.7431	55.3279		1244	Busy boating	76.409	57.738	83.644
1155	Busy boating	96.4582	77.7306	102.996		1155	Busy boating	50.0762	29.9345	43.5786	56.8342		1245	Busy boating	92.5724	74.7462	97.9494		1245	Busy boating	49.4351	27.7685	39.9482	54.9592		1245	Busy boating	75.863	53.3	83.734
1156	Busy boating	97.4159	80.3772	103.525		1156	Busy boating	50.0587	31.4605	43.4315	57.4036		1246	Busy boating	93.0034	77.4836	100.435		1246	Busy boating	49.8753	25.2948	40.8445	57.7853		1246	Busy boating	74.973	53.722	82.532
1157	Busy boating	97.656	79.8729	104.623		1157	Busy boating	50.1788	31.7935	43.3106	56.1525		1247	Busy boating	93.2654	75.6425	100.763		1247	Busy boating	50.3653	25.9327	40.3185	58.4875		1247	Busy boating	73.763	54.031	81.578
1158	Busy boating	98.783	82.0811	103.817		1158	Busy boating	51.6055	31.8266	43.4187	55.2249		1248	Busy boating	92.7149	73.0634	99.363		1248	Busy boating	49.914	26.0313	40.9451	57.5837		1248	Busy boating	75.049	56.474	81.377
1159	Busy boating	99.0598	81.2935	103.129		1159	Busy boating	51.9424	32.4055	43.8749	56.2195		1249	Busy boating	92.151	71.7738	98.762		1249	Busy boating	48.7971	27.34	40.5976	55.9204		1249	Busy boating	76.125	54.859	83.15
1160	Busy boating	97.5606	80.028	103.844		1160	Busy boating	50.4236	30.6343	44.5822	55.3292		1250	Busy boating	92.2767	75.2607	99.1126		1250	Busy boating	48.2667	27.2184	41.2983	55.3314		1250	Busy boating	75.939	54.361	83.238
1161	Busy boating	97.7134	79.4949	104.001		1161	Busy boating	50.2958	30.7129	44.8027	56.5742		1251	Busy boating	92.6077	77.1216	100.289		1251	Busy boating	49.2285	26.7743	42.1101	56.4635		1251	Busy boating	76.419	52.631	82.598
1162	Busy boating	97.9868	81.8697	104.867		1162	Busy boating	50.2898	30.4354	44.1302	57.5973		1252	Busy boating	92.1867	76.2136	99.0835		1252	Busy boating	49.0655	26.7583	41.6996	56.3403		1252	Busy boating	77.511	52.853	82.993
1163	Busy boating	97.9412	84.0548	104.08		1163	Busy boating	50.9117	31.2816	45.5481	57.5053		1253	Busy boating	93.1202	79.3055	100.533		1253	Busy boating	49.5152	25.0194	41.5651	57.6275		1253	Busy boating	77.275	52.777	82.432
1164	Busy boating	98.2828	81.7093	105.077		1164	Busy boating	50.3235	31.2413	43.8158	57.426		1254	Busy boating	92.8807	76.0641	100.115		1254	Busy boating	49.7906	25.4915	42.5103	57.5007		1254	Busy boating	77.422	56.204	85.057
1165	Busy boating	98.3831	80.8547	104.394		1165	Busy boating	50.383	30.0209	44.1607	57.371		1255	Busy boating	94.1125	78.0755	100.225		1255	Busy boating	50.6651	27.4367	43.6106	57.289		1255	Busy boating	76.998	53.765	84.551
1166	Busy boating	98.4917	81.3971	105.012		1166	Busy boating	50.643	31.6542	44.1395	57.6941		1256	Busy boating	93.5209	77.5576	100.375		1256	Busy boating	49.8793	30.3153	42.286	56.7358		1256	Busy boating	75.967	47.649	82.721
1167	Busy boating	98.2853	82.0924	104.799		1167	Busy boating	51.2554	30.8635	43.8194	57.3735		1257	Busy boating	93.7286	73.1811	100.448		1257	Busy boating	50.1605	26.0957	40.7293	58.2147		1257	Busy boating	76.597	54.736	82.067
1168	Busy boating	97.0313	79.3986	102.757		1168	Busy boating	50.7113	29.7868	43.536	56.3041		1258	Busy boating	94.1775	73.3144	101.604		1258	Busy boating	50.5295	26.1164	40.5749	58.3943		1258	Busy boating	77.089	53.834	82.368
1169	Busy boating	96.3583	77.7628	101.76		1169	Busy boating	50.0148	32.0592	44.031	56.3732		1259	Busy boating	92.3973	69.7033	97.9078		1259	Busy boating	48.5386	25.5764	40.5958	54.9338		1259	Busy boating	76.356	53.997	82.571
1170	Busy boating	97.4404	81.5062	103.994		1170	Busy boating	50.4857	31.2517	44.1919	57.8839		1260	Busy boating	90.0712	77.0136	95.5507		1260	Busy boating	46.2765	26.8331	40.3083	52.182		1260	Busy boating	76.338	54.714	83.28
1171	Busy boating	97.4778	78.3961	104.419		1171	Busy boating	49.6731	29.0113	42.2982	57.4052		1261	Busy boating	92.5415	77.3216	99.7764		1261	Busy boating	49.1764	27.7004	40.0264	56.9258		1261	Busy boating	76.613	54.578	82.822
1172	Busy boating	97.2712	82.7454	103.468		1172	Busy boating	48.864	31.4769	44.0944	54.7251		1262	Busy boating	93.1977	78.0856	101.013		1262	Busy boating	49.2957	24.8495	41.4015	57.0061		1262	Busy boating	75.638	54.164	81.787
1173	Busy boating	96.8224	81.9066	103.888		1173	Busy boating	48.7289	32.0598	44.0907	55.2844		1263	Busy boating	93.2454	73.0303	100.18		1263	Busy boating	48.8609	24.1067	39.8438	56.0941		1263	Busy boating	76.054	51.541	83.342
1174	Busy boating	97.0398	83.434	104.126		1174	Busy boating	49.8585	32.6134	44.4318	56.4354		1264	Busy boating	92.7724	78.6323	99.5783		1264	Busy boating	48.5246	25.6238	41.2136	55.8509		1264	Busy boating	76.89	55.817	84.824
1175	Busy boating	97.089	80.627	104.395		1175	Busy boating	49.7701	31.7229	43.9822	55.4993		1265	Busy boating	92.5674	75.5146	99.219		1265	Busy boating	48.6731	24.0978	39.6219	55.7517		1265	Busy boating	76.854	54.251	82.791
1176	Busy boating	96.4827	79.7206	103.444		1176	Busy boating	49.6666	30.9472	43.5556	55.4397		1266	Busy boating	93.4664	76.2182	100.539		1266	Busy boating	49.8274	26.0953	40.8383	57.5357		1266	Busy boating	76.856	56.691	83.923
1177	Busy boating	96.6554	82.1538	103.39		1177	Busy boating	49.1817	31.1764	43.0768	55.379		1267	Busy boating	93.8379	76.7377	101.32		1267	Busy boating	49.803	28.0591	40.1429	57.666		1267	Busy boating	77.146	51.798	85.55
1178	Busy boating	96.9362	83.4171	103.292		1178	Busy boating	48.8072	30.6985	43.2944	55.7886		1268	Busy boating	93.6741	73.5056	101.802		1268	Busy boating	49.8666	23.1499	39.9997	59.1247		1268	Busy boating	76.805	55.425	84.82
1179	Busy boating	96.4146	80.9331	102.638		1179	Busy boating	48.5021	27.4009	42.8344	55.0873		1269	Busy boating	94.2544	71.7285	99.9809		1269	Busy boating	50.6442	24.0602	38.7072	56.5513		1269	Busy boating	75.33	58.873	82.534
1180	Busy boating	97.2425	80.1374	104.379		1180	Busy boating	49.108	30.1544	43.4982	55.9338		1270	Busy boating	93.9773	76.2161	100.529		1270	Busy boating	50.0215	23.3899	37.4291	57.3808		1270	Busy boating	75.28	57.739	81.563
1181	Busy boating	97.4774	82.1634	104.344		1181	Busy boating	49.0663	28.9298	43.283	55.4773		1271	Busy boating	96.0742	73.4231	103.57		1271	Busy boating	52.2703	24.6522	38.1524	60.171		1271	Busy boating	76.703	55.034	83.335
1182	Busy boating	97.2161	80.7002	104.278		1182	Busy boating	48.7326	29.9412	43.6188	55.6636		1272	Busy boating	94.0135	75.9731	101.821		1272	Busy boating	49.7678	24.4804	38.8795	57.652		1272	Busy boating	77.229	51.479	84.388
1183	Busy boating	97.5145	84.2839	103.98		1183	Busy boating	49.1506	31.5822	43.918	55.8305		1273	Busy boating	92.3499	74.3565	98.116		1273	Busy boating	48.2833	27.131	40.0882	53.7415		1273	Busy boating	75.763	53.709	83.449
1184	Busy boating	97.9727	82.4991	103.085		1184	Busy boating	50.0361	32.3382	43.3635	54.9316		1274	Busy boating	94.4834	78.0357	100.721		1274	Busy boating	50.2744	24.8738	40.5963	56.9571		1274	Busy boating	75.472	54.571	82.086
1185	Busy boating	98.3367	82.2276	103.58		1185	Busy boating	50.4155	29.2002	43.986	55.0849		1275	Busy boating	93.9392	72.2738	101.04		1275	Busy boating	49.5714	27.931	38.7053	57.5232		1275	Busy boating	78.171	55.222	86.532
1186	Busy boating	96.602	80.0215	102.651		1186	Busy boating	49.0327	30.6752	43.8214	55.4034		1276	Busy boating	95.213	71.586	100.778		1276	Busy boating	51.3803	24.7249	39.207	56.8276		1276	Busy boating	77.303	53.382	84.868
1187	Busy boating	96.2613	80.4964	101.658		1187	Busy boating	48.7474	29.5502	43.8407	55.4657		1277	Busy boating	93.6597	74.3561	99.2659		1277	Busy boating	49.7853	24.9372	37.7852	55.0197		1277	Busy boating	80.863	49.615	83.188
1188	Busy boating	96.6265	79.4917	103.143		1188	Busy boating	48.4734	33.0872	43.7185	54.9075		1278	Busy boating	90.5644	72.4101	96.4291		1278	Busy boating	46.6022	23.0519	38.6946	53.6902		1278	Busy boating	80.569	56.3	82.879
1189	Busy boating	98.3995	81.3994	102.45		1189	Busy boating	50.7018	32.5885	43.8779	54.7566		1279	Busy boating	91.1329	73.8413	99.0931		1279	Busy boating	46.9278	22.8403	36.8634	55.4476		1279	Busy boating	77.501	53.678	82.063
1190	Busy boating	98.0735	82.7715	103.252		1190	Busy boating	50.9584	29.8711	43.0209	56.6178		1280	Busy boating	91.5111	70.6578	99.6143		1280	Busy boating	47.5556	22.8948	37.1795	55.5947		1280	Busy boating	76.627	55.598	83.015
1191	Busy boating	97.6535	80.1156	103.415		1191	Busy boating	49.365	31.6915	43.9077	55.4027		1281	Busy boating	92.6509	76.0771	98.7427		1281	Busy boating	48.3159	23.8995	38.8724	54.9855		1281	Busy boating	74.368	54.953	80.689
1192	Busy boating	96.8265	79.0624	102.984		1192	Busy boating	48.9958	30.1129	43.0723	54.6457		1282	Busy boating	91.4342	70.8629	98.3192		1282	Busy boating	47.0466	23.3613	38.1224	54.4923		1282	Busy boating	75.874	53.527	82.343
1193	Busy boating	97.0966	79.5524	102.877		1193	Busy boating	49.3227	30.8357	43.9149	55.6277		1283	Busy boating	91.6049	69.3571	96.7555		1283	Busy boating	47.1319	23.5031	37.184	53.5461		1283	Busy boating	75.679	53.151	80.962
1194	Busy boating	97.4931	80.5714	102.587		1194	Busy boating	49.1935	31.9838	43.045	55.9171		1284	Busy boating	91.7417	72.7464	99.7323		1284	Busy boating	47.0491	25.2674	39.0237	54.6501		1284	Busy boating	75.394	53.719	82.449
1195	Busy boating	97.4605	82.3886	103.404		1195	Busy boating	47.7719	30.4076	42.9229	53.907		1285	Busy boating	93.0422	73.6637	100.259		1285	Busy boating	48.0065	23.5234	39.8871	55.6818		1285	Busy boating	75.448	55.571	81.846
1196	Busy boating	97.8579	78.7455	104.29		1196	Busy boating	49.1318	31.5065	43.1537	55.2149		1286	Busy boating	93.4137	77.1316	100.961		1286	Busy boating	48.8558	25.3111	39.1314	56.0596		1286	Busy boating	76.939	56.236	83.896
1197	Busy boating	96.6897	79.8838	103.017		1197	Busy boating	48.8324	30.7802	43.5935	55.1645		1287	Busy boating	92.2393	71.2073	98.0201		1287	Busy boating	47.8312	27.2477	37.3846	54.0312		1287	Busy boating	77.443	54.571	85.744
1198	Busy boating	95.7887	81.0834	101.879		1198	Busy boating	48.7849	30.4608	43.8571	54.7643		1288	Busy boating	92.8476	76.2206	100.915		1288	Busy boating	48.1661	24.9649	38.2855	56.0055		1288	Busy boating	77.207	53.569	83.373
1199	Busy boating	96.5	82.6467	102.96		1199	Busy boating	48.2253	30.1755	43.0322	54.1388		1289	Busy boating	91.1286	73.073	98.6192		1289	Busy boating	46.5818	25.8334	37.6265	53.7101		1289	Busy boating	75.724	55.299	82.049
1200	Busy boating	97.1921	82.0533	103.672		1200	Busy boating	48.3746	31.3656	43.9774	54.3012		1290	Busy boating	90.1344	76.9612	97.1216		1290	Busy boating	46.1705	26.2128	38.788	53.5533		1290	Busy boating	75.153	57.066	80.683
1201	Busy boating	97.6267	81.2446	104.924		1201	Busy boating	49.1203	31.2106	43.2629	56.1898		1291	Busy boating	91.1669	73.5619	97.6011		1291	Busy boating	46.5472	23.0125	38.3402	53.0882		1291	Busy boating	74.958	55.853	80.892
1202	Busy boating	97.6264	82.0156	103.963		1202	Busy boating	48.9485	31.906	42.9556	55.1024		1292	Busy boating	92.8508	75.8951	101.183		1292	Busy boating	48.5739	23.2432	39.1167	57.1116		1292	Busy boating	76.068	58.722	81.022
1203	Busy boating	97.6256	83.6074	103.194		1203	Busy boating	48.6404	31.8758	43.4046	54.4454		1293	Busy boating	92.2681	72.5297	99.624		1293	Busy boating	47.8288	24.5746	38.1079	55.3737		1293	Busy boating	75.949	56.639	83.636
1204	Busy boating	97.4177	81.4754	103.766		1204	Busy boating	48.6857	30.1031	43.0926	55.1855		1294	Busy boating	91.5067	74.7094	96.9344		1294	Busy boating	46.9562	24.3647	38.8603	53.4395		1294	Busy boating	76.814	53.978	84.45
1205	Busy boating	97.3049	83.0278	103.685		1205	Busy boating	48.9494	30.919	43.2976	55.4548		1295	Busy boating	91.2699	70.3697	97.8076		1295	Busy boating	47.2314	25.7594	37.9678	53.5046		1295	Busy boating	76.843	52.48	83.912
1206	Busy boating	97.6188	82.3631	102.644		1206	Busy boating	49.8248	29.6435	44.1976	57.3434		1296	Busy boating	89.2318	71.3037	95.0771		1296	Busy boating	44.763	26.4966	39.0589	50.9261		1296	Busy boating	76.875	55.473	83.477
1207	Busy boating	97.4451	81.5383	102.842		1207	Busy boating	48.5225	30.2234	43.3656	55.5569		1297	Busy boating	90.1661	71.4628	98.624		1297	Busy boating	45.3834	28.1616	38.5723	54.5455		1297	Busy boating	76.055	53.279	83.241
1208	Busy boating	96.9903	81.7066	102.946		1208	Busy boating	48.8949	29.2781	42.4129	55.6588		1298	Busy boating	88.4362	69.0245	96.0653		1298	Busy boating	44.3968	24.6185	39.4599	51.5091		1298	Busy boating	75.14	53.787	81.598
1209	Busy boating	96.871	80.9473	102.524		1209	Busy boating	48.4562	28.4859	42.0196	55.6035		1299	Busy boating	90.6085	74.9657	97.2857		1299	Busy boating	47.2467	23.3106	39.0701	53.7495		1299	Busy boating	75.721	56.212	82.472
1210	Busy boating	96.6136	82.9653	102.099		1210	Busy boating	48.6249	29.0585	43.222	55.4699		1300	Busy boating	90.6811	72.232	96.6964		1300	Busy boating	47.2109	25.5607	40.4001	53.8007		1300	Busy boating	76.338	50.794	82.717
1211	Busy boating	97.311	84.647	103.178		1211	Busy boating	48.6599	30.3636	43.706	55.661		1301	Busy boating	89.8082	70.5065	96.9562		1301	Busy boating	45.697	25.3906	39.5341	52.7356		1301	Busy boating	77.529	55.146	84.239
1212	Busy boating	97.9979	80.4781	104.174		1212	Busy boating	49.0497	31.2752	43.874	55.0729		1302	Busy boating	89.7826	72.5478	96.259		1302	Busy boating	45.6746	25.0301	39.2063	53.2209		1302	Busy boating	76.988	59.328	83.549
1213	Busy boating	97.6134	80.2134	104.244		1213	Busy boating	48.8531	31.044	44.1666	54.3506		1303	Busy boating	90.6607	73.5266	96.7598		1303	Busy boating	46.6322	23.7526	38.695	52.6974		1303	Busy boating	77.014	54.566	84.084
1214	Busy boating	97.5367	85.6117	102.656		1214	Busy boating	48.6591	29.8774	43.4281	55.1425		1304	Busy boating	90.7621	72.1194	96.096		1304	Busy boating	46.6445	26.2397	39.7231	53.397		1304	Busy boating	77.468	47.914	83.231
1215	Busy boating	98.8737	80.9889	102.868		1215	Busy boating	48.7434	31.8073	44.121	53.939		1305	Busy boating	92.1001	74.0058	99.469		1305	Busy boating	48.4085	24.3716	38.4609	56.0463		1305	Busy boating	77.436	56.568	85.076
1216	Busy boating	98.7129	81.1506	104.631		1216	Busy boating	49.6848	31.0469	44.9329	55.2379		1306	Busy boating	90.6579	76.1013	96.2741		1306	Busy boating	46.4696	26.7739	40.0402	53.5472		1306	Busy boating	79.731	57.513	86.483
1217	Busy boating	98.4522	85.7739	103.375		1217	Busy boating	50.4699	29.4724	43.9824	55.6026		1307	Busy boating	89.3665	75.344	94.9594		1307	Busy boating	45.4331	23.4843	40.2944	51.803		1307	Busy boating	79.879	57.174	84.942
1218	Busy boating	97.6909	80.2387	103.902		1218	Busy boating	49.093	30.9845	43.8994	55.4319		1308	Busy boating	90.4716	75.2401	96.4277		1308	Busy boating	46.3618	27.7765	39.3299	51.4484		1308	Busy boating	79.321	58.296	86.623
1219	Busy boating	97.3057	83.543	102.677		1219	Busy boating	48.3219	29.4829	44.2825	54.8208		1309	Busy boating	91.0384	69.8117	96.693		1309	Busy boating	46.8437	28.4297	40.3301	52.2513		1309	Busy boating	79.383	50.88	85.333
1220	Busy boating	97.1522	79.9586	103.124		1220	Busy boating	48.4847	32.2128	44.1189	53.8211		1310	Busy boating	90.8859	74.7336	95.8311		1310	Busy boating	47.0631	26.4906	39.2977	52.3592		1310	Busy boating	78.332	54.419	84.884
1221	Busy boating	97.0756	80.7655	103.223		1221	Busy boating	48.0544	31.0041	43.2287	54.0423		1311	Busy boating	91.0673	72.4077	97.0817		1311	Busy boating	47.4477	26.0796	38.811	53.0236		1311	Busy boating	78.091	48.786	84.551
1222	Busy boating	97.155	78.7689	103.277		1222	Busy boating	48.2602	30.1319	43.5821	54.601		1312	Busy boating	91.1337	70.0825	96.1604		1312	Busy boating	47.3676	23.2444	38.9736	52.9434		1312	Busy boating	77.843	53.862	84.123
1223	Busy boating	97.3908	83.5974	103.77		1223	Busy boating	48.184	31.6134	44.2043	54.5989		1313	Busy boating	90.3326	74.8827	96.3793		1313	Busy boating	45.9995	24.6886	39.3649	52.8835		1313	Busy boating	76.231	52.595	84.115
1224	Busy boating	97.3502	83.4391	104.014		1224	Busy boating	47.9181	30.7566	43.5828	53.8456		1314	Busy boating	91.8405	74.1583	97.7214		1314	Busy boating	47.6439	21.9955	41.5164	53.8506		1314	Busy boating	76.222	55.66	83.459
1225	Busy boating	96.4228	85.425	102.629		1225	Busy boating	48.2627	30.0829	43.4025	54.4078		1315	Busy boating	91.0971	75.788	97.5858		1315	Busy boating	47.1882	25.5074	38.246	54.089		1315	Busy boating	76.449	57.499	81.888
1226	Busy boating	96.8957	83.9135	101.892		1226	Busy boating	48.2649	32.0916	43.2875	54.5517		1316	Busy boating	90.98	72.183	98.0527		1316	Busy boating	47.2545	28.0519	39.6304	54.9104		1316	Busy boating	77.331	54.048	84.794
1227	Busy boating	96.8051	79.1271	103.141		1227	Busy boating	48.4936	32.7816	44.7059	54.6884		1317	Busy boating	90.3264	70.7441	97.1887		1317	Busy boating	46.6453	25.4285	38.627	53.4404		1317	Busy boating	77.996	56.507	84.873
1228	Busy boating	96.2784	81.0702	102.136		1228	Busy boating	48.3329	34.292	43.9796	55.4458		1318	Busy boating	91.0472	74.851	96.7309		1318	Busy boating	47.2767	24.7078	38.1223	53.5792		1318	Busy boating	77.434	54.36	84.883
1229	Busy boating	97.3925	78.336	102.761		1229	Busy boating	49.3098	29.5453	42.5583	55.4201		1319	Busy boating	92.8594	73.8436	100.483		1319	Busy boating	49.2326	24.7762	40.1555	57.282		1319	Busy boating	76.778	51.745	82.825
1230	Busy boating	97.0138	83.6433	102.698		1230	Busy boating	48.2058	31.5338	43.4529	54.2676		1320	Busy boating	91.6131	66.6788	97.0097		1320	Busy boating	48.2785	24.8585	39.968	55.2813		1320	Busy boating	76.174	53.079	83.074
1231	Busy boating	97.1308	81.8139	102.531		1231	Busy boating	47.8429	32.2522	43.4282	53.823		1321	Busy boating	90.9921	72.3154	97.3123		1321	Busy boating	47.0708	24.6879	39.1621	54.381		1321	Busy boating	76.391	56.346	84.476
1232	Busy boating	97.8951	82.4744	103.729		1232	Busy boating	48.5754	29.5077	44.1583	54.6812		1322	Busy boating	90.2421	74.4561	96.8741		1322	Busy boating	46.3401	27.2142	39.3032	53.7136		1322	Busy boating	76.679	57.382	84.287
1233	Busy boating	98.0026	78.3915	105.178		1233	Busy boating	49.0968	31.2519	43.5225	55.6911		1323	Busy boating	89.9875	75.4942	95.9954		1323	Busy boating	45.8857	23.1412	37.0462	53.0746		1323	Busy boating	77.196	54.689	85.562
1234	Busy boating	97.0231	82.7574	103.593		1234	Busy boating	49.3736	31.0474	44.0375	56.0515		1324	Busy boating	91.2832	69.579	98.4171		1324	Busy boating	47.4959	25.2566	39.4919	54.2654		1324	Busy boating	79.007	52.811	87.044
1235	Busy boating	97.1468	81.4132	103.025		1235	Busy boating	50.4014	30.6185	43.3391	57.7301		1325	Busy boating	91.9826	75.5567	97.8702		1325	Busy boating	47.9938	25.4167	39.6054	54.1675		1325	Busy boating	78.155	54.646	84.469
1236	Busy boating	97.2007	83.7644	103.144		1236	Busy boating	49.9331	28.2703	43.8603	57.0186		1326	Busy boating	90.8163	74.9917	97.8802		1326	Busy boating	46.8095	25.8492	40.993	54.2084		1326	Busy boating	79.279	56.396	84.045
1237	Busy boating	96.2497	81.1037	102.725		1237	Busy boating	48.4682	30.9851	43.9375	54.0698		1327	Busy boating	89.5718	75.5541	95.2725		1327	Busy boating	45.2873	24.482	38.8818	51.5391		1327	Busy boating	79.504	55.834	84.437
1238	Busy boating	96.481	83.6264	101.668		1238	Busy boating	48.662	32.147	44.108	55.2414		1328	Busy boating	89.0034	75.0531	95.1372		1328	Busy boating	45.379	24.5639	40.5335	51.282		1328	Busy boating	78.073	54.732	82.693
1239	Busy boating	96.7887	82.3025	102.875		1239	Busy boating	48.3407	31.3484	43.6367	54.6963		1329	Busy boating	89.7215	71.6929	95.48		1329	Busy boating	46.5831	28.5695	39.83	53.1239		1329	Busy boating	78.036	55.531	82.575
1240	Busy boating	97.0091	82.4599	102.909		1240	Busy boating	49.456	32.1301	44.1046	55.7806		1330	Busy boating	90.2264	72.1238	97.4358		1330	Busy boating	46.9691	25.4857	40.2718	54.241		1330	Busy boating	78.797	55.317	87.102
1241	Busy boating	97.0032	79.6547	103.413		1241	Busy boating	49.4437	30.9927	43.664	55.1886		1331	Busy boating	90.0286	75.6448	96.1887		1331	Busy boating	46.3055	26.7811	40.5933	52.5352		1331	Busy boating	77.761	54.01	85.119
1242	Busy boating	96.2075	80.7231	100.98		1242	Busy boating	48.9325	30.6501	42.5037	56.5356		1332	Busy boating	90.0796	67.5854	95.957		1332	Busy boating	46.6542	26.2605	40.7435	52.4165		1332	Busy boating	76.991	53.061	83.823
1243	Busy boating	97.004	81.6126	103.834		1243	Busy boating	48.7158	31.4759	43.6523	55.3123		1333	Busy boating	89.5314	76.5778	95.6765		1333	Busy boating	46.5911	26.9652	40.0088	53.2068		1333	Busy boating	78.467	56.093	85.189
1244	Busy boating	97.1575	82.3825	102.346		1244	Busy boating	48.1214	31.9406	43.6807	54.7498		1334	Busy boating	88.9888	72.7718	96.6843		1334	Busy boating	46.4309	27.8584	40.4225	53.4562		1334	Busy boating	78.38	54.526	85.831
1245	Busy boating	97.0723	82.7654	103.315		1245	Busy boating	48.3862	31.4061	43.4992	54.7567		1335	Busy boating	88.7858	73.1231	95.3986		1335	Busy boating	46.1092	27.3744	41.2859	53.3558		1335	Busy boating	77.928	57.838	84.181
1246	Busy boating	97.223	81.3515	103.862		1246	Busy boating	48.045	31.9701	44.0532	54.4707		1336	Busy boating	89.6068	73.571	96.0951		1336	Busy boating	46.7129	24.3737	39.3175	53.4383		1336	Busy boating	76.283	57.216	82.464
1247	Busy boating	96.8514	79.7665	102.499		1247	Busy boating	47.6226	28.4059	43.7447	53.4015		1337	Busy boating	89.4403	73.8009	96.0444		1337	Busy boating	46.1599	27.3536	40.0037	53.6498		1337	Busy boating	78.287	57.422	85.127
1248	Busy boating	97.7818	80.9706	103.785		1248	Busy boating	50.0529	33.6385	43.5329	56.3477		1338	Busy boating	88.5246	75.1074	93.9897		1338	Busy boating	45.6358	26.21	41.836	51.236		1338	Busy boating	77.634	56.084	84.833
1249	Busy boating	98.6335	80.3177	104.873		1249	Busy boating	51.2005	31.8857	44.4259	57.4712		1339	Busy boating	90.6686	72.8199	96.819		1339	Busy boating	47.2592	28.5849	41.8323	54.3101		1339	Busy boating	75.993	55.52	83.6
1250	Busy boating	98.8161	81.5109	104.291		1250	Busy boating	50.9308	31.7623	43.9243	56.13		1340	Busy boating	91.2745	73.7374	96.7924		1340	Busy boating	47.3599	25.4036	40.0296	53.8289		1340	Busy boating	78.829	56.277	86.49
1251	Busy boating	97.1285	80.8245	102.316		1251	Busy boating	48.4014	31.3761	43.5582	54.2949		1341	Busy boating	89.032	72.262	95.571		1341	Busy boating	45.4942	25.4669	38.9536	51.7157		1341	Busy boating	78.375	53.895	85.893
1252	Busy boating	96.1735	83.3688	101.938		1252	Busy boating	46.767	31.2053	42.855	53.8344		1342	Busy boating	87.8864	76.7202	93.3562		1342	Busy boating	44.5377	25.1582	40.2591	51.1907		1342	Busy boating	77.195	52.993	83.234
1253	Busy boating	96.5729	78.6635	103.592		1253	Busy boating	48.3186	30.2423	43.3959	55.3085		1343	Busy boating	89.8029	74.9599	95.3476		1343	Busy boating	47.0009	26.4111	42.1461	52.7073		1343	Busy boating	77.104	56.31	84.751
1254	Busy boating	98.0187	79.0114	103.269		1254	Busy boating	49.6886	30.0665	43.953	55.2608		1344	Busy boating	90.2872	71.9713	96.6723		1344	Busy boating	48.0802	28.8311	41.2711	54.4553		1344	Busy boating	77.974	55.96	84.69
1255	Busy boating	97.6502	80.5364	102.98		1255	Busy boating	49.1878	32.4783	43.9661	55.8847		1345	Busy boating	89.4784	70.9002	97.158		1345	Busy boating	47.6412	28.4742	41.8472	54.8734		1345	Busy boating	78.448	55.928	85.359
1256	Busy boating	96.6954	81.5788	102.277		1256	Busy boating	48.6369	31.8208	43.4592	54.3792		1346	Busy boating	90.7676	71.3539	97.9664		1346	Busy boating	48.4139	23.4319	41.3694	56.9026		1346	Busy boating	77.78	55.949	84.294
1257	Busy boating	97.8389	81.8287	104.903		1257	Busy boating	49.3464	31.538	44.8786	56.6886		1347	Busy boating	90.4949	77.4022	96.7327		1347	Busy boating	47.8942	23.7522	41.1583	54.8196		1347	Busy boating	76.472	56.966	83.534
1258	Busy boating	98.3684	81.2341	104.62		1258	Busy boating	49.419	30.5691	44.0484	56.516		1348	Busy boating	90.1254	73.4979	96.1241		1348	Busy boating	47.0826	26.6528	41.1283	54.546		1348	Busy boating	77.122	56.788	83.013
1259	Busy boating	97.0964	80.5197	103.245		1259	Busy boating	48.3718	33.0865	43.9638	54.5111		1349	Busy boating	91.2365	74.9739	98.2482		1349	Busy boating	48.2082	27.1354	41.1621	55.5821		1349	Busy boating	78.602	60.201	85.689
1260	Busy boating	96.7627	80.8626	102.24		1260	Busy boating	47.9006	29.9931	43.5024	53.6386		1350	Busy boating	91.5331	75.1087	97.4343		1350	Busy boating	49.2076	28.0537	42.1043	55.7521		1350	Busy boating	78.554	57.58	84.782
1261	Busy boating	97.3797	79.9612	103.449		1261	Busy boating	47.5088	32.9172	43.8383	53.5688		1351	Busy boating	91.4547	73.1166	96.5208		1351	Busy boating	49.7031	27.5716	41.6261	56.3074		1351	Busy boating	79.317	53.999	85.877
1262	Busy boating	97.274	76.453	103.825		1262	Busy boating	48.4496	33.8306	43.8655	54.1321		1352	Busy boating	91.8419	72.6711	96.5367		1352	Busy boating	49.9822	24.368	40.7723	55.4133		1352	Busy boating	79.568	55.221	86.977
1263	Busy boating	96.8172	83.539	102.33		1263	Busy boating	48.3393	30.2208	43.4127	54.2592		1353	Busy boating	91.0541	74.8889	96.1288		1353	Busy boating	49.2964	26.1051	40.7448	55.3676		1353	Busy boating	78.404	56.088	83.489
1264	Busy boating	95.9172	83.1469	102.097		1264	Busy boating	47.4157	30.6894	43.2712	53.455		1354	Busy boating	90.1303	74.113	95.23		1354	Busy boating	47.7763	28.3446	40.5374	53.2093		1354	Busy boating	78.569	57.323	85.816
1265	Busy boating	96.3783	83.8218	102.103		1265	Busy boating	48.3007	30.6487	43.2931	54.9207		1355	Busy boating	88.5249	73.2712	94.5699		1355	Busy boating	46.5991	23.2393	41.4358	53.7418		1355	Busy boating	76.709	53.26	84.34
1266	Busy boating	97.1096	80.1751	103.381		1266	Busy boating	48.9065	32.45	43.9069	54.2163		1356	Busy boating	88.6452	76.0664	94.3315		1356	Busy boating	46.7328	25.0759	40.9771	52.7191		1356	Busy boating	77.77	57.417	84.221
1267	Busy boating	98.0775	80.916	104.031		1267	Busy boating	49.5246	30.1894	43.501	53.8373		1357	Busy boating	90.4385	75.1414	97.7362		1357	Busy boating	48.2147	26.182	39.8542	55.0527		1357	Busy boating	77.91	56.145	85.356
1268	Busy boating	98.0666	83.786	104.868		1268	Busy boating	49.3415	33.9044	44.1845	54.9388		1358	Busy boating	91.1002	76.412	97.8656		1358	Busy boating	49.0474	25.1267	40.9469	55.857		1358	Busy boating	77.034	57.393	84.206
1269	Busy boating	97.3717	81.8071	104.361		1269	Busy boating	48.5304	33.7216	43.7772	54.0163		1359	Busy boating	91.5632	73.9962	98.9176		1359	Busy boating	49.6097	27.0819	40.9307	57.4784		1359	Busy boating	77.686	51.867	84.734
1270	Busy boating	96.6211	81.2485	101.725		1270	Busy boating	47.9799	32.9539	43.8991	54.3027		1360	Busy boating	92.0462	75.0425	98.9831		1360	Busy boating	50.2207	28.0048	42.3715	58.2611		1360	Busy boating	76.234	52.677	82.701
1271	Busy boating	97.1808	81.9026	103.403		1271	Busy boating	48.0134	30.9706	44.0778	53.7894		1361	Busy boating	91.2406	76.6793	97.5992		1361	Busy boating	49.1098	26.6058	39.6931	56.5648		1361	Busy boating	76.041	53.316	82.08
1272	Busy boating	96.8296	82.5313	102.149		1272	Busy boating	47.8753	31.8639	43.9667	53.805		1362	Busy boating	92.2932	72.877	100.257		1362	Busy boating	50.4666	26.5205	40.5071	58.6292		1362	Busy boating	76.512	57.751	82.827
1273	Busy boating	97.2937	83.4588	103.891		1273	Busy boating	48.7019	31.9861	44.2427	55.1326		1363	Busy boating	92.9285	72.9735	100.42		1363	Busy boating	51.3938	25.2024	40.4263	58.7538		1363	Busy boating	78.45	55.465	85.815
1274	Busy boating	97.3033	82.6536	102.637		1274	Busy boating	48.291	29.1072	43.2162	54.729		1364	Busy boating	92.1458	73.8811	98.8684		1364	Busy boating	50.1726	24.2849	39.7951	57.2596		1364	Busy boating	78.748	54.406	83.635
1275	Busy boating	97.7007	81.7488	103.632		1275	Busy boating	48.2029	31.0276	43.9853	54.2869		1365	Busy boating	92.6538	70.1247	98.8536		1365	Busy boating	50.479	23.4044	40.1758	56.7281		1365	Busy boating	77.713	53.722	84.631
1276	Busy boating	97.885	82.7037	103.632		1276	Busy boating	49.0799	30.6808	43.7553	55.6911		1366	Busy boating	90.9366	73.2015	98.3993		1366	Busy boating	48.7129	25.2417	39.1021	56.4518		1366	Busy boating	77.14	55.725	84.13
1277	Busy boating	97.5905	82.6965	102.889		1277	Busy boating	49.2935	31.4535	43.6459	54.458		1367	Busy boating	88.7695	75.0453	96.4198		1367	Busy boating	47.0537	27.6003	40.4831	54.7543		1367	Busy boating	78.106	53.742	85.493
1278	Busy boating	97.0014	83.3948	102.92		1278	Busy boating	48.6124	29.921	43.7195	55.3465		1368	Busy boating	89.7912	76.4002	96.195		1368	Busy boating	48.3568	25.9772	42.1753	55.523		1368	Busy boating	78.35	59.046	85.155
1279	Busy boating	98.1211	84.4699	104.06		1279	Busy boating	48.6716	31.9055	44.0265	54.8105		1369	Busy boating	90.0251	70.4342	97.2001		1369	Busy boating	48.3611	24.6068	41.2575	55.8983		1369	Busy boating	80.95	57.252	88.672
1280	Busy boating	97.5507	81.0607	102.777		1280	Busy boating	48.6709	31.4593	43.8962	55.7058		1370	Busy boating	89.7117	74.3661	96.6747		1370	Busy boating	47.9268	29.6849	40.8447	56.0535		1370	Busy boating	78.042	52.052	84.338
1281	Busy boating	97.7137	79.6109	104.732		1281	Busy boating	49.146	29.841	44.1348	54.6067		1371	Busy boating	90.7432	70.4041	96.3365		1371	Busy boating	48.787	28.7863	40.0608	55.4528		1371	Busy boating	80.392	57.003	86.135
1282	Busy boating	97.2438	84.0926	104.203		1282	Busy boating	48.7856	32.5482	45.2357	54.693		1372	Busy boating	91.1713	69.8568	98.3274		1372	Busy boating	49.3733	29.3501	41.7872	57.5847		1372	Busy boating	80.695	52.439	86.353
1283	Busy boating	97.5498	81.3552	102.64		1283	Busy boating	49.7895	31.6158	44.5424	55.8619		1373	Busy boating	91.5854	76.7441	98.3045		1373	Busy boating	49.5117	29.0288	41.9952	57.1153		1373	Busy boating	78.886	56.327	84.801
1284	Busy boating	98.0442	83.2232	104.431		1284	Busy boating	49.4652	31.0939	43.7358	54.4861		1374	Busy boating	90.5019	73.4615	97.059		1374	Busy boating	48.6657	27.1169	39.268	56.5769		1374	Busy boating	77.199	50.434	84.935
1285	Busy boating	97.0298	79.5957	103.021		1285	Busy boating	47.7811	30.9447	44.1502	53.8661		1375	Busy boating	88.6741	67.4861	94.8223		1375	Busy boating	46.7894	26.7337	40.8973	53.2173		1375	Busy boating	78.078	54.575	83.472
1286	Busy boating	96.7763	78.6455	102.673		1286	Busy boating	47.6599	30.4887	43.305	54.1009		1376	Busy boating	89.6803	75.976	97.4487		1376	Busy boating	48.0328	27.1267	39.9985	56.2753		1376	Busy boating	77.845	53.102	83.927
1287	Busy boating	98.1827	81.0342	105.101		1287	Busy boating	49.0321	30.7294	43.6402	55.075		1377	Busy boating	89.3458	74.1991	94.8527		1377	Busy boating	47.5727	24.0288	40.086	54.0678		1377	Busy boating	77.864	57.81	85.618
1288	Busy boating	97.0914	81.3798	102.473		1288	Busy boating	48.7064	31.2943	43.4545	55.2087		1378	Busy boating	89.9117	72.9143	96.9452		1378	Busy boating	47.0362	26.8549	39.7174	54.4391		1378	Busy boating	76.179	54.612	83.061
1289	Busy boating	97.246	81.3998	103.164		1289	Busy boating	48.6174	32.0029	44.0843	55.36		1379	Busy boating	89.0791	72.0261	95.9205		1379	Busy boating	47.1153	26.0272	39.1335	54.473		1379	Busy boating	76.603	51.62	82.647
1290	Busy boating	97.7103	81.8581	103.159		1290	Busy boating	48.8814	30.3653	43.9931	54.8		1380	Busy boating	89.8263	74.5587	96.5688		1380	Busy boating	47.7858	27.3799	40.6554	55.2847		1380	Busy boating	77.172	56.309	82.88
1291	Busy boating	98.2658	79.5415	104.285		1291	Busy boating	49.2963	31.3386	43.8582	55.6514		1381	Busy boating	89.6225	72.4035	95.4852		1381	Busy boating	46.8431	26.357	40.2484	52.2114		1381	Busy boating	75.957	56.549	83.307
1292	Busy boating	98.4914	80.5835	104.44		1292	Busy boating	50.0644	31.6012	43.9591	57.5238		1382	Busy boating	88.9323	68.1415	95.984		1382	Busy boating	47.1687	26.9513	39.3719	56.1271		1382	Busy boating	75.672	48.608	82.207
1293	Busy boating	98.625	84.0877	104.518		1293	Busy boating	50.0479	30.8588	44.7871	55.9568		1383	Busy boating	88.4625	72.2032	94.4439		1383	Busy boating	47.1476	26.2451	40.6478	54.4532		1383	Busy boating	75.676	52.456	82.663
1294	Busy boating	97.731	82.643	102.838		1294	Busy boating	49.4906	32.4498	43.9501	55.0454		1384	Busy boating	87.7203	72.9386	93.3359		1384	Busy boating	45.5434	24.8416	39.5882	52.1303		1384	Busy boating	75.609	52.374	81.919
1295	Busy boating	98.3878	82.845	105.024		1295	Busy boating	49.9837	30.4185	43.3562	57.0915		1385	Busy boating	88.5333	74.9118	93.7431		1385	Busy boating	46.3948	24.04	40.0639	52.2972		1385	Busy boating	75.745	53.198	82.444
1296	Busy boating	98.0157	83.8208	104.797		1296	Busy boating	49.5094	30.8674	44.1665	56.2576		1386	Busy boating	89.4601	76.1753	95.4576		1386	Busy boating	47.9168	26.0607	40.5341	55.5338		1386	Busy boating	77.263	53.683	84.395
1297	Busy boating	97.4746	82.4076	103.99		1297	Busy boating	48.5278	30.1361	43.8662	54.9121		1387	Busy boating	89.4146	75.1492	95.6809		1387	Busy boating	47.5757	30.1601	42.4305	54.6276		1387	Busy boating	78.528	56.181	84.984
1298	Busy boating	97.7659	81.7242	104.215		1298	Busy boating	49.2486	31.8999	44.4507	55.5517		1388	Busy boating	88.4776	70.8279	94.7063		1388	Busy boating	46.5608	28.9797	41.0087	52.154		1388	Busy boating	77.64	55.68	86.12
1299	Busy boating	97.908	83.7189	103.396		1299	Busy boating	49.6499	31.6819	43.8933	56.5659		1389	Busy boating	88.5986	71.1026	94.5349		1389	Busy boating	46.234	23.6851	40.5557	51.6886		1389	Busy boating	77.126	55.597	84.08
1300	Busy boating	98.2887	83.2112	103.983		1300	Busy boating	48.7326	31.5758	44.6455	55.0264		1390	Busy boating	89.623	77.1532	95.4535		1390	Busy boating	47.591	24.0895	39.2025	54.7803		1390	Busy boating	77.141	51.282	84.146
1301	Busy boating	98.4798	81.4409	103.389		1301	Busy boating	48.5016	31.9008	44.6958	54.9794		1391	Busy boating	89.1908	74.3802	94.6286		1391	Busy boating	48.15	25.4534	40.4931	54.8363		1391	Busy boating	75.912	52.811	82.55
1302	Busy boating	97.0522	79.1449	103.441		1302	Busy boating	47.7742	30.6482	43.9892	54.1695		1392	Busy boating	88.9113	76.8942	95.2969		1392	Busy boating	47.3853	26.118	40.8917	54.5968		1392	Busy boating	75.305	53.211	81.033
1303	Busy boating	97.2356	82.3047	103.29		1303	Busy boating	48.2365	30.3966	44.1456	54.7476		1393	Busy boating	89.6475	70.3327	95.1187		1393	Busy boating	48.2737	26.3247	42.4794	54.9931		1393	Busy boating	76.58	55.933	82.822
1304	Busy boating	97.514	82.6322	102.694		1304	Busy boating	48.8003	33.2812	44.1346	55.6188		1394	Busy boating	89.2122	72.2026	95.3432		1394	Busy boating	47.4822	28.6304	41.5075	54.0698		1394	Busy boating	75.765	55.683	83.732
1305	Busy boating	97.5954	81.1546	102.928		1305	Busy boating	48.7368	30.0722	44.4206	55.0754		1395	Busy boating	89.3298	74.6714	95.0529		1395	Busy boating	46.9287	29.2362	41.0455	51.8525		1395	Busy boating	78.515	54.532	84.11
1306	Busy boating	97.908	79.4339	103.472		1306	Busy boating	48.2959	31.9543	43.8764	54.9457		1396	Busy boating	90.3674	67.3589	96.8875		1396	Busy boating	48.2117	26.0996	41.4088	54.8676		1396	Busy boating	80.947	53.887	85.891
1307	Busy boating	96.9333	79.2331	102.865		1307	Busy boating	48.3925	33.2824	44.5464	55.1193		1397	Busy boating	90.0608	74.2117	95.5835		1397	Busy boating	47.8079	27.2979	41.7652	54.4714		1397	Busy boating	78.751	58.885	84.787
1308	Busy boating	96.4886	79.3792	102.394		1308	Busy boating	48.1565	32.5717	44.3491	55.1092		1398	Busy boating	89.4828	75.2596	95.837		1398	Busy boating	47.9303	29.2336	41.5559	54.2476		1398	Busy boating	77.016	57.333	83.549
1309	Busy boating	96.5717	80.2078	101.993		1309	Busy boating	48.3046	31.0701	43.6759	54.9309		1399	Busy boating	88.9839	76.3546	94.0369		1399	Busy boating	47.2706	26.5978	43.1872	53.1702		1399	Busy boating	78.371	58.826	85.69
1310	Busy boating	97.1381	82.7037	102.767		1310	Busy boating	48.4389	30.0041	43.2444	54.7707		1400	Busy boating	90.0758	72.8109	96.5289		1400	Busy boating	47.8981	25.8064	40.211	54.4272		1400	Busy boating	77.249	53.751	84.232
1311	Busy boating	96.8747	81.7757	103.159		1311	Busy boating	48.9554	31.6842	43.7491	54.6395		1401	Busy boating	90.1189	75.3414	95.5398		1401	Busy boating	48.4873	28.0606	40.3754	54.7282		1401	Busy boating	77.784	55.336	85.27
1312	Busy boating	96.6044	82.5483	103.052		1312	Busy boating	48.4404	30.3304	43.6842	54.5941		1402	Busy boating	89.5343	71.596	96.866		1402	Busy boating	47.5668	27.2681	40.0433	55.6501		1402	Busy boating	77.454	55.598	85.597
1313	Busy boating	98.2537	83.1828	104.689		1313	Busy boating	48.7639	31.0763	43.3395	55.2282		1403	Busy boating	88.2128	70.6608	95.4257		1403	Busy boating	46.0914	28.1234	39.3087	51.9258		1403	Busy boating	75.52	56.385	83.039
1314	Busy boating	98.8888	81.8137	104.774		1314	Busy boating	49.5458	32.316	43.8844	55.9735		1404	Busy boating	89.1212	72.0669	95.3797		1404	Busy boating	47.2119	24.6325	41.1834	54.3184		1404	Busy boating	75.654	55.147	79.908
1315	Busy boating	98.1837	80.347	104.844		1315	Busy boating	49.1112	32.3559	44.5135	55.5853		1405	Busy boating	89.9747	67.8538	96.8115		1405	Busy boating	47.971	25.0399	41.4894	55.4078		1405	Busy boating	75.184	57.54	82.166
1316	Busy boating	98.4678	83.1498	102.338		1316	Busy boating	49.8915	29.7798	44.273	54.7561		1406	Busy boating	90.8059	72.2694	97.1163		1406	Busy boating	48.8018	26.2658	40.2417	55.9182		1406	Busy boating	77.834	52.399	85.88
1317	Busy boating	99.3481	82.5509	104.944		1317	Busy boating	50.0996	29.5993	44.1378	56.0453		1407	Busy boating	90.7487	73.6798	97.0842		1407	Busy boating	48.1435	25.968	39.9893	55.2929		1407	Busy boating	77.759	50.95	83.66
1318	Busy boating	98.5867	82.578	105.054		1318	Busy boating	49.1632	30.7432	43.7451	55.6723		1408	Busy boating	90.596	72.6652	98.0049		1408	Busy boating	48.0398	26.4972	41.7476	55.5027		1408	Busy boating	76.871	57.264	83.204
1319	Busy boating	97.1717	82.7347	102.89		1319	Busy boating	47.594	31.4779	43.3182	53.372		1409	Busy boating	90.3935	70.0793	96.7766		1409	Busy boating	47.6412	28.0903	39.9424	54.5162		1409	Busy boating	77.745	48.111	85.293
1320	Busy boating	96.9427	80.8854	101.918		1320	Busy boating	48.3132	32.7922	43.7968	54.7577		1410	Busy boating	90.178	73.8525	96.8967		1410	Busy boating	47.5623	26.56	40.126	54.8929		1410	Busy boating	76.829	52.11	84.542
1321	Busy boating	97.6263	81.3584	103.089		1321	Busy boating	48.8138	29.8887	44.0382	55.4396		1411	Busy boating	89.1644	70.1482	95.3047		1411	Busy boating	46.4043	26.074	40.0755	52.7415		1411	Busy boating	76.765	53.565	84.102
1322	Busy boating	98.2299	84.8533	105.164		1322	Busy boating	49.5537	33.1827	44.085	55.6283		1412	Busy boating	89.8236	74.1372	95.7365		1412	Busy boating	46.7108	24.287	39.4694	52.6845		1412	Busy boating	76.956	51.776	84.703
1323	Busy boating	98.2928	82.7523	103.657		1323	Busy boating	48.9616	30.6581	43.7054	55.3907		1413	Busy boating	90.4672	74.6212	97.0201		1413	Busy boating	47.1291	29.5485	41.0193	54.5877		1413	Busy boating	76.689	54.957	84.707
1324	Busy boating	99.5951	79.7944	105.23		1324	Busy boating	49.7715	31.9478	44.2212	55.6697		1414	Busy boating	90.1959	75.9081	96.6513		1414	Busy boating	47.2426	26.0764	39.5582	54.4756		1414	Busy boating	76.063	51.905	83.426
1325	Busy boating	99.082	79.3581	106.015		1325	Busy boating	49.3297	29.607	43.2028	55.2756		1415	Busy boating	90.2735	75.8909	96.9711		1415	Busy boating	47.8155	31.638	40.7741	54.8536		1415	Busy boating	75.7	53.639	82.766
1326	Busy boating	97.9709	80.8048	104.079		1326	Busy boating	48.7095	32.068	43.8717	55.2781		1416	Busy boating	89.9948	74.8854	96.3882		1416	Busy boating	47.5308	27.2392	38.7825	54.2565		1416	Busy boating	75.695	49.803	81.341
1327	Busy boating	97.4594	80.0103	102.555		1327	Busy boating	49.1155	33.1277	44.4668	55.6426		1417	Busy boating	89.5612	71.5596	94.4344		1417	Busy boating	46.9514	29.8657	39.8256	52.7538		1417	Busy boating	76.753	50.828	84.061
1328	Busy boating	97.9793	82.1475	104.079		1328	Busy boating	48.9604	31.4723	44.5915	55.6643		1418	Busy boating	91.5238	73.2138	98.8147		1418	Busy boating	48.9591	26.6141	39.5277	56.4662		1418	Busy boating	78.128	54.632	83.011
1329	Busy boating	98.5995	80.7981	105.666		1329	Busy boating	49.5359	32.0729	43.5659	55.8338		1419	Busy boating	91.7599	73.5382	97.9837		1419	Busy boating	48.9066	25.01	40.4105	55.7669		1419	Busy boating	79.141	54.527	83.899
1330	Busy boating	97.3442	84.2946	103.907		1330	Busy boating	48.5816	31.2812	44.2196	54.4013		1420	Busy boating	89.9033	72.9514	97.7468		1420	Busy boating	46.8947	28.4363	38.8167	55.5952		1420	Busy boating	77.578	52.374	82.56
1331	Busy boating	97.2485	80.4681	103.526		1331	Busy boating	48.3333	32.7566	44.3842	55.0159		1421	Busy boating	90.2151	72.5594	98.9646		1421	Busy boating	47.4182	27.3624	39.6155	55.655		1421	Busy boating	74.634	53.825	81.05
1332	Busy boating	97.7373	80.2061	103.409		1332	Busy boating	48.7131	33.3539	44.8594	54.9111		1422	Busy boating	90.6427	74.7102	96.2437		1422	Busy boating	47.9417	27.0942	39.4092	54.0343		1422	Busy boating	76.187	55.562	82.481
1333	Busy boating	97.8928	83.3782	103.617		1333	Busy boating	48.6763	32.9934	44.2126	55.0041		1423	Busy boating	90.075	71.7126	97.2556		1423	Busy boating	47.5726	26.4124	39.1604	55.1262		1423	Busy boating	76.361	54.401	83.929
1334	Busy boating	97.7572	85.2511	103.339		1334	Busy boating	48.061	32.9559	43.7768	54.4802		1424	Busy boating	90.1051	71.0066	96.3604		1424	Busy boating	47.6592	25.8318	39.8207	54.7809		1424	Busy boating	75.183	57.665	82.002
1335	Busy boating	97.9262	80.0678	103.594		1335	Busy boating	48.1582	32.8113	44.1088	54.1224		1425	Busy boating	91.0001	73.8356	98.4795		1425	Busy boating	48.0746	28.1091	41.0928	55.7659		1425	Busy boating	76.364	54.868	82.947
1336	Busy boating	98.4433	81.0226	103.691		1336	Busy boating	48.8584	31.6567	44.6904	54.4562		1426	Busy boating	91.5717	74.5384	99.3658		1426	Busy boating	48.6287	27.0451	38.5209	56.4272		1426	Busy boating	76.824	54.498	83.136
1337	Busy boating	97.2413	80.8799	102.62		1337	Busy boating	48.2303	32.3283	43.7196	54.6008		1427	Busy boating	92.4263	73.8949	100.967		1427	Busy boating	49.5372	24.7797	40.284	57.9217		1427	Busy boating	75.145	53.575	82.03
1338	Busy boating	97.8189	81.9237	103.263		1338	Busy boating	48.9353	30.0504	45.4539	55.2932		1428	Busy boating	91.1359	70.3714	98.8722		1428	Busy boating	48.0801	26.0391	39.3792	56.3903		1428	Busy boating	75.606	53.587	82.534
1339	Busy boating	98.7226	79.0775	104.405		1339	Busy boating	49.0708	31.984	45.0938	56.0358		1429	Busy boating	90.0033	70.7191	97.5496		1429	Busy boating	46.8748	30.6048	39.8997	54.5557		1429	Busy boating	74.522	57.501	79.858
1340	Busy boating	98.9142	81.4951	104.597		1340	Busy boating	49.2691	32.1111	44.0899	55.6334		1430	Busy boating	90.1744	75.3798	95.2574		1430	Busy boating	47.4925	26.4055	40.1288	53.9605		1430	Busy boating	73.986	54.283	81.242
1341	Busy boating	98.9302	83.9168	105.864		1341	Busy boating	49.6676	31.9231	44.4681	55.8418		1431	Busy boating	89.0084	70.5951	96.2937		1431	Busy boating	46.5491	27.6972	39.9943	52.8262		1431	Busy boating	74.856	55.269	81.433
1342	Busy boating	100.589	80.3544	104.196		1342	Busy boating	50.8685	32.4846	45.0539	54.7075		1432	Busy boating	89.9267	69.8542	96.8943		1432	Busy boating	47.3526	26.4494	40.6263	54.6847		1432	Busy boating	76.156	55.168	83.197
1343	Busy boating	98.8835	82.0216	103.533		1343	Busy boating	49.3464	32.734	44.3357	55.4654		1433	Busy boating	89.0113	74.6099	94.5656		1433	Busy boating	46.2813	27.9903	40.6551	53.4067		1433	Busy boating	77.937	54.404	87.221
1344	Busy boating	98.2188	80.3408	104.209		1344	Busy boating	49.0227	30.8969	44.9172	55.0729		1434	Busy boating	90.0429	74.1226	96.4013		1434	Busy boating	47.1355	29.5909	40.8077	53.5284		1434	Busy boating	77.534	57.57	84.69
1345	Busy boating	98.4976	83.6034	104.214		1345	Busy boating	49.0875	32.6092	44.6423	55.4022		1435	Busy boating	90.8913	74.3547	97.1834		1435	Busy boating	47.7827	29.1306	40.504	54.3755		1435	Busy boating	76.305	57.423	81.809
1346	Busy boating	98.4152	82.3249	103.989		1346	Busy boating	48.7657	31.3361	45.1172	55.0775		1436	Busy boating	89.4639	74.4584	96.2037		1436	Busy boating	46.618	30.0999	40.7028	54.3476		1436	Busy boating	75.736	58.666	83.015
1347	Busy boating	98.935	84.6418	103.735		1347	Busy boating	48.8321	31.488	43.9273	54.5732		1437	Busy boating	89.2188	74.6305	95.3173		1437	Busy boating	46.6039	26.451	39.7605	52.4522		1437	Busy boating	76.803	57.122	84.482
1348	Busy boating	98.9694	80.7911	104.632		1348	Busy boating	49.0752	32.4747	44.1749	55.5357		1438	Busy boating	91.4425	74.4128	96.2551		1438	Busy boating	48.4946	28.7028	40.5562	53.8944		1438	Busy boating	78.507	57.775	86.579
1349	Busy boating	97.2565	82.227	103.327		1349	Busy boating	47.8361	30.9771	44.4224	54.3202		1439	Busy boating	92.0115	75.5636	97.5707		1439	Busy boating	48.9626	30.1657	40.9841	55.2877		1439	Busy boating	77.125	55.013	84.631
1350	Busy boating	97.4988	83.5146	103.583		1350	Busy boating	48.0128	31.9707	44.5499	53.4899		1440	Busy boating	92.012	72.2787	96.3055		1440	Busy boating	49.2282	27.9575	41.5079	54.3277		1440	Busy boating	75.947	57.89	82.761
1351	Busy boating	97.3829	82.6077	103.958		1351	Busy boating	48.1575	31.8427	44.0246	54.8807		1441	Busy boating	89.4337	73.663	96.1518		1441	Busy boating	46.9118	27.2534	41.1198	53.5615		1441	Busy boating	76.006	54.329	83.402
1352	Busy boating	98.1531	81.0095	104.197		1352	Busy boating	48.2221	31.9601	44.8207	53.6282		1442	Busy boating	87.3695	74.4764	92.6735		1442	Busy boating	45.0382	27.569	40.7896	51.8323		1442	Busy boating	75.988	55.543	82.162
1353	Busy boating	98.783	76.6699	105.314		1353	Busy boating	49.2794	33.0361	45.2449	56.3614		1443	Busy boating	88.3561	72.8625	93.6792		1443	Busy boating	45.4053	28.962	40.072	51.7154		1443	Busy boating	75.602	56.392	83.681
1354	Busy boating	98.8354	81.1196	105.199		1354	Busy boating	48.8268	31.4537	44.6916	54.5807		1444	Busy boating	89.3577	70.2573	96.0438		1444	Busy boating	46.2161	24.4034	40.5614	53.3776		1444	Busy boating	75.709	55.169	83.638
1355	Busy boating	97.484	82.1806	104.255		1355	Busy boating	47.6405	29.4258	43.5935	53.9186		1445	Busy boating	88.5668	73.6572	94.4721		1445	Busy boating	45.6483	25.1534	39.0153	52.4029		1445	Busy boating	77.874	52.926	85.353
1356	Busy boating	97.5465	81.0521	103.808		1356	Busy boating	47.7672	31.1881	43.7587	53.9179		1446	Busy boating	91.3602	77.0274	98.1668		1446	Busy boating	47.6738	29.4317	40.5749	55.5993		1446	Busy boating	76.254	55.618	84.781
1357	Busy boating	98.7347	82.3956	105.088		1357	Busy boating	48.9395	33.4424	44.7353	55.7733		1447	Busy boating	89.7803	76.0781	95.4549		1447	Busy boating	46.2904	26.7897	40.464	52.6224		1447	Busy boating	74.776	55.785	82.296
1358	Busy boating	98.446	82.6348	104.015		1358	Busy boating	48.9103	31.4965	44.409	55.1704		1448	Busy boating	89.2671	73.1698	96.4342		1448	Busy boating	46.3054	26.2436	39.5278	54.6604		1448	Busy boating	75.711	57.9	82.355
1359	Busy boating	98.4283	80.525	104.136		1359	Busy boating	48.9312	32.5996	43.9302	55.1607		1449	Busy boating	89.7705	72.6665	96.7217		1449	Busy boating	46.184	27.5058	39.1102	53.3803		1449	Busy boating	75.326	55.428	81.571
1360	Busy boating	98.4358	81.5491	105.058		1360	Busy boating	48.5932	33.1433	43.8334	55.7977		1450	Busy boating	91.3429	68.8427	98.0023		1450	Busy boating	48.2189	26.7529	39.9997	54.6329		1450	Busy boating	75.679	56.237	81.923
1361	Busy boating	98.1234	80.0677	104.693		1361	Busy boating	48.847	30.5672	44.6665	55.5487		1451	Busy boating	93.4668	76.2785	100.872		1451	Busy boating	50.1833	25.7609	40.8116	57.5304		1451	Busy boating	75.448	58.321	81.917
1362	Busy boating	98.6685	85.4576	104.955		1362	Busy boating	49.3823	33.1442	45.4934	54.9785		1452	Busy boating	92.6423	72.6463	100.153		1452	Busy boating	48.9792	27.5853	39.6362	55.5316		1452	Busy boating	75.646	49.412	82.842
1363	Busy boating	97.8969	83.8911	103.804		1363	Busy boating	48.5253	30.413	45.3268	54.7649		1453	Busy boating	91.762	75.1474	99.0816		1453	Busy boating	48.0245	25.1961	40.5513	55.3439		1453	Busy boating	75.843	56.734	82.036
1364	Busy boating	97.1247	81.6889	102.395		1364	Busy boating	48.2873	31.1742	43.8028	54.2545		1454	Busy boating	92.2655	73.4479	98.8172		1454	Busy boating	48.6201	28.058	40.7571	55.7509		1454	Busy boating	73.876	56.176	81.425
1365	Busy boating	97.3637	84.5359	102.877		1365	Busy boating	47.9123	32.2382	44.7277	53.8247		1455	Busy boating	92.0566	75.4822	99.6563		1455	Busy boating	48.2917	25.2476	39.0757	55.8599		1455	Busy boating	73.86	53.214	79.758
1366	Busy boating	98.5046	82.2953	103.459		1366	Busy boating	48.6306	33.699	44.9328	54.8163		1456	Busy boating	90.5634	75.6439	98.3356		1456	Busy boating	46.0903	25.7365	40.37	54.2201		1456	Busy boating	74.044	59.127	80.443
1367	Busy boating	98.4094	81.4978	104.029		1367	Busy boating	48.6775	31.836	44.4681	54.7814		1457	Busy boating	91.4194	74.8596	98.7413		1457	Busy boating	47.6825	27.4324	40.137	54.8172		1457	Busy boating	75.462	55.56	83.142
1368	Busy boating	97.9771	81.7478	104.335		1368	Busy boating	48.1428	33.275	45.062	54.9014		1458	Busy boating	91.1172	67.6658	95.8258		1458	Busy boating	47.0344	25.4198	40.513	52.4066		1458	Busy boating	74.296	57.83	80.831
1369	Busy boating	97.602	85.262	104.098		1369	Busy boating	48.4999	33.0509	45.1705	54.7886		1459	Busy boating	92.6096	72.7358	101.251		1459	Busy boating	48.4288	25.7006	40.0805	57.5263		1459	Busy boating	73.806	54.272	79.533
1370	Busy boating	97.5559	83.5221	103.546		1370	Busy boating	48.4736	34.3364	44.0907	55.4206		1460	Busy boating	91.488	74.8657	97.6744		1460	Busy boating	47.2373	24.3281	40.4984	54.6407		1460	Busy boating	74.593	54.3	80.979
1371	Busy boating	97.9607	82.581	104.678		1371	Busy boating	48.8513	30.7042	45.0158	55.4854		1461	Busy boating	92.2524	78.8779	97.5009		1461	Busy boating	47.375	27.0636	40.5998	53.3009		1461	Busy boating	73.47	56.374	79.981
1372	Busy boating	98.0103	83.6444	104.285		1372	Busy boating	48.3078	31.8923	44.4081	55.0428		1462	Busy boating	92.7759	76.6506	100.869		1462	Busy boating	48.1823	24.8223	39.3112	56.3653		1462	Busy boating	73.857	53.792	81.481
1373	Busy boating	96.8405	82.2349	102.849		1373	Busy boating	48.1354	33.3003	43.7645	54.3526		1463	Busy boating	92.531	77.4164	98.7439		1463	Busy boating	48.0061	26.1528	38.591	55.8679		1463	Busy boating	75.108	54.391	82.149
1374	Busy boating	97.7887	84.0838	104.467		1374	Busy boating	48.4277	32.0809	44.5677	54.851		1464	Busy boating	93.9323	77.2719	101.16		1464	Busy boating	49.3996	26.0242	39.526	57.2059		1464	Busy boating	75.928	60.769	82.292
1375	Busy boating	98.4955	80.2391	105.14		1375	Busy boating	49.2347	31.5767	45.1633	56.3529		1465	Busy boating	93.5397	74.1072	101.982		1465	Busy boating	48.6614	27.1375	39.402	57.213		1465	Busy boating	76.194	60.211	82.566
1376	Busy boating	97.9979	83.8219	105.263		1376	Busy boating	48.2888	32.2359	43.9129	55.238		1466	Busy boating	90.9785	73.9717	97.3164		1466	Busy boating	46.2773	25.2712	40.2121	53.7108		1466	Busy boating	77.516	54.759	85.262
1377	Busy boating	100.116	84.6673	105.166		1377	Busy boating	49.8654	31.2975	43.8775	55.7425		1467	Busy boating	91.463	73.319	98.0782		1467	Busy boating	46.7495	26.4166	40.2103	54.7707		1467	Busy boating	75.938	48.035	83.394
1378	Busy boating	99.1733	77.4172	105.098		1378	Busy boating	49.087	31.064	43.794	55.3023		1468	Busy boating	90.6281	73.7756	96.9609		1468	Busy boating	46.1182	29.7871	41.0449	52.9609		1468	Busy boating	75.64	47.529	83.66
1379	Busy boating	98.4495	81.013	105.3		1379	Busy boating	48.0086	31.8525	44.2343	53.9747		1469	Busy boating	90.8048	67.1129	97.3759		1469	Busy boating	45.7721	24.7885	39.8507	52.2365		1469	Busy boating	75.025	54.771	81.689
1380	Busy boating	99.375	82.5127	104.001		1380	Busy boating	49.1095	33.27	44.4322	54.3857		1470	Busy boating	92.4326	76.6574	99.5919		1470	Busy boating	46.8852	26.6963	41.0079	53.847		1470	Busy boating	75.044	52.264	81.974
1381	Busy boating	98.7918	82.3162	103.866		1381	Busy boating	49.2965	33.6315	44.8316	55.1067		1471	Busy boating	91.7055	76.1066	98.6668		1471	Busy boating	45.8016	25.4098	39.077	53.5002		1471	Busy boating	75.192	54.094	81.361
1382	Busy boating	97.9789	83.1956	102.593		1382	Busy boating	48.4355	33.1438	44.5262	54.5359		1472	Busy boating	92.173	78.1828	98.9474		1472	Busy boating	46.4316	27.8194	40.7367	53.7169		1472	Busy boating	74.656	50.447	82.147
1383	Busy boating	98.6432	81.7132	103.759		1383	Busy boating	48.7745	32.0258	43.5694	55.3728		1473	Busy boating	90.9478	75.4195	95.7946		1473	Busy boating	44.6789	27.0407	39.7328	50.4335		1473	Busy boating	74.459	51.625	82.983
1384	Busy boating	98.9451	79.8746	104.671		1384	Busy boating	49.1602	31.5535	44.6239	55.1213		1474	Busy boating	92.5683	74.5417	99.2226		1474	Busy boating	46.5733	23.8956	38.4394	53.4866		1474	Busy boating	73.673	53.208	79.833
1385	Busy boating	98.4519	83.9812	104.808		1385	Busy boating	48.4378	32.1727	43.8878	54.5257		1475	Busy boating	93.589	72.8147	100.165		1475	Busy boating	47.5341	29.9977	39.3327	54.5197		1475	Busy boating	73.56	52.288	80.987
1386	Busy boating	98.0986	83.4481	104.593		1386	Busy boating	48.4809	33.6111	45.702	54.1361		1476	Busy boating	92.1074	73.4329	100.017		1476	Busy boating	46.5407	27.1279	40.2517	54.3902		1476	Busy boating	73.343	52.952	79.459
1387	Busy boating	97.6909	83.2981	103.411		1387	Busy boating	48.7045	31.2045	44.727	55.0768		1477	Busy boating	94.1802	76.7935	101.342		1477	Busy boating	48.2252	24.6148	39.9485	55.2374		1477	Busy boating	72.778	54.799	79.535
1388	Busy boating	98.7957	84.8112	104.987		1388	Busy boating	49.8208	33.427	44.452	57.2586		1478	Busy boating	93.0309	68.5679	101.139		1478	Busy boating	46.903	22.0903	39.1732	55.3269		1478	Busy boating	73.212	54.807	79.638
1389	Busy boating	98.2777	82.0871	104.435		1389	Busy boating	48.8047	33.5246	44.5818	55.113		1479	Busy boating	92.8621	76.3113	100.757		1479	Busy boating	46.8836	26.7939	39.131	55.1505		1479	Busy boating	74.081	56.836	81.2
1390	Busy boating	98.0648	81.2311	104.427		1390	Busy boating	47.6999	31.6251	44.4341	53.6375		1480	Busy boating	93.0742	73.4727	100.44		1480	Busy boating	47.305	27.4198	39.6639	54.2566		1480	Busy boating	75.545	54.67	82.219
1391	Busy boating	97.4269	80.9484	104.379		1391	Busy boating	47.9766	30.2813	44.0221	54.4186		1481	Busy boating	92.3712	72.6428	100.008		1481	Busy boating	46.675	25.9702	40.8814	54.2409		1481	Busy boating	74.983	55.16	82.414
1392	Busy boating	98.847	83.3337	104.362		1392	Busy boating	49.0287	31.4836	44.1671	55.901		1482	Busy boating	92.2681	77.1378	99.2329		1482	Busy boating	46.3258	29.4842	40.8175	53.7522		1482	Busy boating	74.529	54.168	81.862
1393	Busy boating	98.1785	82.7181	104.82		1393	Busy boating	48.3857	31.8962	44.5545	54.4784		1483	Busy boating	92.8932	74.803	100.751		1483	Busy boating	46.6444	26.8417	38.5751	54.2277		1483	Busy boating	73.601	57.76	80.907
1394	Busy boating	97.5771	83.8103	103.957		1394	Busy boating	48.238	32.3205	44.3721	53.6618		1484	Busy boating	92.6802	74.1049	100.337		1484	Busy boating	46.0063	25.8203	40.2479	52.8859		1484	Busy boating	74.424	52.425	79.63
1395	Busy boating	98.2994	81.6454	104.107		1395	Busy boating	48.9537	34.1812	44.5492	55.0131		1485	Busy boating	92.3414	78.9766	98.2877		1485	Busy boating	45.5764	28.9781	40.7353	51.562		1485	Busy boating	74.02	58.848	80.905
1396	Busy boating	98.7367	80.5445	105.715		1396	Busy boating	49.1758	30.4254	45.1143	55.4114		1486	Busy boating	91.235	73.6693	96.403		1486	Busy boating	44.7515	29.2574	39.5187	50.3563		1486	Busy boating	74.971	53.522	81.918
1397	Busy boating	97.7318	78.1868	104.545		1397	Busy boating	48.7	32.1711	44.5551	55.0168		1487	Busy boating	91.4804	74.933	98.9041		1487	Busy boating	45.5778	29.3877	40.1057	53.0266		1487	Busy boating	76.151	56.76	83.054
1398	Busy boating	98.5653	83.9189	104.451		1398	Busy boating	48.7466	31.1742	44.219	55.1959		1488	Busy boating	92.4082	77.173	99.1193		1488	Busy boating	46.808	23.6649	38.721	53.7698		1488	Busy boating	75.342	55.133	82.68
1399	Busy boating	98.7883	83.4545	105.99		1399	Busy boating	48.51	31.5773	43.6228	55.2443		1489	Busy boating	90.7342	70.9005	97.3563		1489	Busy boating	44.9743	23.9259	38.4392	51.4427		1489	Busy boating	74.323	57.613	80.169
1400	Busy boating	99.0862	84.7475	104.599		1400	Busy boating	49.9445	32.2005	44.6804	55.2436		1490	Busy boating	92.9737	74.757	98.8347		1490	Busy boating	47.2958	25.5277	39.1724	52.8978		1490	Busy boating	74.462	57.23	80.507
1401	Busy boating	98.4894	80.7936	105.237		1401	Busy boating	49.1531	30.6469	45.0417	54.7695		1491	Busy boating	94.0375	76.2697	100.684		1491	Busy boating	48.3977	28.2314	41.6362	55.0539		1491	Busy boating	74.028	55.595	80.758
1402	Busy boating	98.6591	83.1648	105.255		1402	Busy boating	48.2245	32.7915	45.1674	54.2034		1492	Busy boating	93.6999	74.156	99.8097		1492	Busy boating	48.2542	28.4277	39.2146	54.356		1492	Busy boating	73.726	52.704	79.667
1403	Busy boating	98.2931	80.4438	105.318		1403	Busy boating	48.3825	33.4186	44.1594	54.6957		1493	Busy boating	92.1344	75.2176	98.5799		1493	Busy boating	46.5103	26.0175	39.995	53.3386		1493	Busy boating	75.436	58.097	81.882
1404	Busy boating	99.0058	81.9093	106.17		1404	Busy boating	49.1682	34.7704	45.0716	55.5228		1494	Busy boating	92.9808	75.79	97.9182		1494	Busy boating	46.6954	28.924	39.3241	52.5719		1494	Busy boating	74.27	58.985	80.564
1405	Busy boating	99.6295	83.4099	106.495		1405	Busy boating	49.1055	34.1929	45.1847	55.3471		1495	Busy boating	92.6232	72.5926	99.5558		1495	Busy boating	47.0879	23.7676	40.3499	53.6143		1495	Busy boating	73.491	57.793	78.317
1406	Busy boating	98.922	83.6518	105.307		1406	Busy boating	49.1827	31.7588	44.76	55.8074		1496	Busy boating	92.4749	75.4946	99.3018		1496	Busy boating	47.3349	25.9733	40.0356	54.8176		1496	Busy boating	73.932	58.555	80.703
1407	Busy boating	97.6297	84.1717	104.119		1407	Busy boating	48.2071	32.4517	44.8252	53.7945		1497	Busy boating	91.1599	75.5407	99.6167		1497	Busy boating	46.0387	23.6022	38.3772	55.0062		1497	Busy boating	74.222	57.489	80.926
1408	Busy boating	97.9535	81.7102	104.937		1408	Busy boating	48.0396	33.8894	44.4972	53.7469		1498	Busy boating	92.3142	76.8311	99.6193		1498	Busy boating	46.7001	24.2884	37.5913	53.9677		1498	Busy boating	72.678	55.324	79.281
1409	Busy boating	98.9038	82.1449	105.993		1409	Busy boating	48.3609	33.179	44.6102	53.6698		1499	Busy boating	92.8673	73.5302	102.241		1499	Busy boating	47.3474	25.2572	37.7363	56.9802		1499	Busy boating	71.805	58.637	77.005
1410	Busy boating	99.1193	83.4598	105.43		1410	Busy boating	48.8325	32.9081	44.7929	54.0359		1500	Busy boating	93.0023	74.8598	99.7216		1500	Busy boating	47.52	27.5789	40.0528	54.4758		1500	Busy boating	73.583	55.998	80.409
1411	Busy boating	99.612	82.2232	106.406		1411	Busy boating	49.6481	34.8736	45.7301	55.0059		1501	Busy boating	92.0444	72.2816	98.8453		1501	Busy boating	46.6111	23.942	39.4973	53.9903		1501	Busy boating	73.521	57.799	80.942
1412	Busy boating	99.1333	83.8879	104.978		1412	Busy boating	48.9795	32.641	46.0544	55.0201		1502	Busy boating	93.2717	70.903	100.498		1502	Busy boating	48.3094	29.5114	40.2333	55.7658		1502	Busy boating	72.155	57.228	78.703
1413	Busy boating	99.0663	84.4634	105.589		1413	Busy boating	49.5776	33.5515	45.1957	55.4323		1503	Busy boating	93.3248	75.1223	100.985		1503	Busy boating	48.0523	27.3936	40.4783	55.7193		1503	Busy boating	72.707	56.767	79.401
1414	Busy boating	98.9979	83.3993	105.498		1414	Busy boating	49.3144	32.4465	45.6505	55.0264		1504	Busy boating	92.5261	70.9865	99.042		1504	Busy boating	47.3413	27.5649	39.8297	53.036		1504	Busy boating	73.676	54.248	81.443
1415	Busy boating	97.7989	80.8	104.7		1415	Busy boating	48.3302	33.4623	45.225	54.4837		1505	Busy boating	92.0188	73.7037	100.35		1505	Busy boating	47.0851	27.3429	39.6447	55.4842		1505	Busy boating	72.659	51.746	79.949
1416	Busy boating	98.0543	81.8751	103.963		1416	Busy boating	48.2801	32.0865	44.0482	55.2046		1506	Busy boating	91.4905	75.893	99.1287		1506	Busy boating	46.3836	27.2471	38.5572	53.6931		1506	Busy boating	72.693	52.789	79.382
1417	Busy boating	99.996	82.2915	105.711		1417	Busy boating	49.3437	31.6543	45.2619	54.8838		1507	Busy boating	90.586	70.7321	95.5819		1507	Busy boating	44.6778	27.6643	39.1365	50.1146		1507	Busy boating	72.054	55.388	78.088
1418	Busy boating	99.5194	79.6423	105.545		1418	Busy boating	49.1209	30.5711	44.7585	54.4095		1508	Busy boating	90.1575	75.2037	96.7468		1508	Busy boating	44.8987	24.1098	38.4975	51.9779		1508	Busy boating	72.505	55.246	78.916
1419	Busy boating	99.7017	84.0128	105.712		1419	Busy boating	49.12	32.8874	44.2502	54.3153		1509	Busy boating	90.8015	74.5066	97.369		1509	Busy boating	45.5979	26.8251	39.4051	52.7283		1509	Busy boating	74.079	54.943	80.643
1420	Busy boating	99.6427	82.2929	106.9		1420	Busy boating	48.8717	32.9434	44.3543	54.9717		1510	Busy boating	90.9178	74.0369	97.6462		1510	Busy boating	46.4462	25.3908	40.019	53.4438		1510	Busy boating	73.887	52.152	80.989
1421	Busy boating	99.9769	81.8315	107.259		1421	Busy boating	49.5285	31.4854	44.3505	56.388		1511	Busy boating	91.3683	71.192	97.6026		1511	Busy boating	47.3063	25.8753	40.1223	54.1317		1511	Busy boating	75.344	58.469	83.195
1422	Busy boating	101.462	80.0884	106.712		1422	Busy boating	51.6609	32.3184	45.1607	57.71		1512	Busy boating	92.8593	71.6618	100.496		1512	Busy boating	48.3259	25.8915	40.3341	56.7235		1512	Busy boating	73.247	55.443	79.497
1423	Busy boating	99.979	83.8977	106.713		1423	Busy boating	50.2343	34.6926	44.9275	56.2392		1513	Busy boating	93.597	74.2033	99.1083		1513	Busy boating	49.214	29.2143	38.7969	54.5156		1513	Busy boating	75.636	53.94	82.702
1424	Busy boating	99.0386	84.2583	105.779		1424	Busy boating	49.4072	32.2436	45.1769	56.1021		1514	Busy boating	94.1758	75.9835	101.189		1514	Busy boating	50.0763	25.9895	39.6192	57.1778		1514	Busy boating	73.55	57.682	80.001
1425	Busy boating	99.8874	85.4962	105.814		1425	Busy boating	49.7791	32.4975	45.5764	55.6184		1515	Busy boating	91.0394	75.0645	98.2612		1515	Busy boating	46.4055	26.5936	40.2527	53.6792		1515	Busy boating	73.57	56.367	80.828
1426	Busy boating	101.522	83.8886	106.348		1426	Busy boating	51.1603	33.1383	45.8148	55.5334		1516	Busy boating	90.9868	74.4344	98.7561		1516	Busy boating	46.5243	27.8277	39.0838	53.962		1516	Busy boating	72.837	57.06	80.015
1427	Busy boating	101.147	81.827	106.65		1427	Busy boating	50.7781	34.4078	45.2229	55.7877		1517	Busy boating	92.8639	75.3987	99.713		1517	Busy boating	48.854	27.4215	40.4986	55.501		1517	Busy boating	73.477	55.045	80.277
1428	Busy boating	100.187	79.4288	105.663		1428	Busy boating	49.9167	32.5687	45.3041	56.3697		1518	Busy boating	93.525	74.1002	100.204		1518	Busy boating	49.644	27.0371	40.1361	56.639		1518	Busy boating	71.162	56.227	77.902
1429	Busy boating	99.5304	84.6564	105.416		1429	Busy boating	48.7959	32.9909	45.0119	54.1961		1519	Busy boating	93.2393	74.6943	99.4845		1519	Busy boating	49.0213	28.0828	38.8489	55.2786		1519	Busy boating	71.649	54.642	78.644
1430	Busy boating	99.8432	82.8509	105.346		1430	Busy boating	50.1498	32.4345	44.5055	57.0656		1520	Busy boating	91.3351	75.0557	97.6425		1520	Busy boating	46.6807	25.1566	39.4895	53.2947		1520	Busy boating	72.017	55.49	78.341
1431	Busy boating	100.336	83.5807	106.546		1431	Busy boating	50.1294	33.3445	44.3983	56.3674		1521	Busy boating	90.7204	73.8425	97.6217		1521	Busy boating	46.0519	25.9052	39.3038	53.1541		1521	Busy boating	72.08	50.481	79.352
1432	Busy boating	98.9823	82.5263	106.325		1432	Busy boating	48.8547	31.3352	44.1999	55.6981		1522	Busy boating	90.694	75.7077	97.5876		1522	Busy boating	46.2156	25.9124	39.622	53.2766		1522	Busy boating	71.984	56.083	77.516
1433	Busy boating	98.6259	83.9976	105.081		1433	Busy boating	48.5725	31.5298	44.7313	54.0639		1523	Busy boating	90.3208	71.3628	97.3332		1523	Busy boating	46.1983	26.0065	39.4835	54.0988		1523	Busy boating	72.369	58.433	77.369
1434	Busy boating	99.3347	80.8487	106.842		1434	Busy boating	48.4822	30.5351	44.5545	54.5427		1524	Busy boating	91.2829	77.0285	97.1439		1524	Busy boating	47.2642	20.9374	38.7419	53.6725		1524	Busy boating	72.913	56.724	79.388
1435	Busy boating	99.8199	83.5157	105.859		1435	Busy boating	49.2832	32.5961	44.5126	54.7165		1525	Busy boating	90.6569	66.9325	97.534		1525	Busy boating	46.4258	26.0116	39.1422	53.9279		1525	Busy boating	73.509	56.178	80.429
1436	Busy boating	99.6825	84.4981	106.288		1436	Busy boating	49.8363	32.977	44.9973	56.3205		1526	Busy boating	90.7314	75.9296	95.906		1526	Busy boating	46.6542	27.9723	40.914	52.7258		1526	Busy boating	72.351	55.505	78.825
1437	Busy boating	99.3097	84.3781	105.663		1437	Busy boating	49.3082	33.0153	44.4321	55.8128		1527	Busy boating	89.5157	69.6786	96.3946		1527	Busy boating	46.0484	26.2218	39.5601	53.2376		1527	Busy boating	71.596	54.376	77.323
1438	Busy boating	98.6628	83.4126	104.394		1438	Busy boating	48.6071	33.9219	44.1043	54.6878		1528	Busy boating	90.1972	76.3714	97.5161		1528	Busy boating	46.5829	27.7206	39.9064	53.8541		1528	Busy boating	72.513	55.867	78.745
1439	Busy boating	99.2912	80.0672	105.67		1439	Busy boating	49.6667	33.5633	45.1257	55.9551		1529	Busy boating	91.316	75.3043	97.9466		1529	Busy boating	47.2592	26.477	39.7063	54.6841		1529	Busy boating	71.796	53.374	78.916
1440	Busy boating	100.747	81.9847	106.064		1440	Busy boating	50.5803	31.0965	45.1993	56.7395		1530	Busy boating	90.2075	77.3154	96.7781		1530	Busy boating	46.1435	26.1005	40.6647	52.8007		1530	Busy boating	72.283	57.474	78.632
1441	Busy boating	99.8243	82.1051	105.714		1441	Busy boating	49.879	31.8372	44.7192	55.9939		1531	Busy boating	90.5594	75.3676	97.8035		1531	Busy boating	46.9791	25.0085	39.3225	54.8704		1531	Busy boating	72.217	54.198	79.423
1442	Busy boating	99.4993	82.9161	105.364		1442	Busy boating	50.2007	33.771	44.8431	55.1663		1532	Busy boating	88.9405	70.1028	95.4588		1532	Busy boating	44.9781	25.0271	38.8315	52.2204		1532	Busy boating	70.53	50.398	76.69
1443	Busy boating	99.0726	85.2271	105.299		1443	Busy boating	49.4316	34.3791	44.9056	55.482		1533	Busy boating	88.98	75.0953	93.91		1533	Busy boating	45.223	25.0633	38.7348	50.4956		1533	Busy boating	71.627	52.546	78.452
1444	Busy boating	99.3248	85.0878	105.666		1444	Busy boating	49.3756	34.7176	44.9529	55.8		1534	Busy boating	89.2075	74.325	95.3423		1534	Busy boating	45.388	28.638	40.4003	52.1272		1534	Busy boating	72.26	56.544	78.935
1445	Busy boating	98.6479	83.3777	104.389		1445	Busy boating	49.2574	32.7242	44.7962	55.8266		1535	Busy boating	88.3451	73.4117	94.2405		1535	Busy boating	45.4367	25.6773	39.5625	51.916		1535	Busy boating	71.304	54.363	78.995
1446	Busy boating	97.4416	81.723	103.678		1446	Busy boating	48.5588	32.504	43.8669	55.2106		1536	Busy boating	90.1011	73.1735	97.02		1536	Busy boating	46.6059	29.2317	38.6752	54.0264		1536	Busy boating	70.249	50.196	77.207
1447	Busy boating	98.6949	86.037	106.15		1447	Busy boating	48.7958	32.7355	44.5366	55.108		1537	Busy boating	91.4375	73.1387	96.4639		1537	Busy boating	48.3263	26.6787	39.4028	53.9733		1537	Busy boating	73.619	58.139	80.761
1448	Busy boating	99.4729	84.6693	105.584		1448	Busy boating	49.3528	31.1372	43.6914	56.3528		1538	Busy boating	90.7473	74.9263	96.0358		1538	Busy boating	47.7902	27.857	39.4591	52.2381		1538	Busy boating	72.99	53.573	79.61
1449	Busy boating	99.5696	83.5058	106.31		1449	Busy boating	49.0453	32.6613	43.5548	55.6435		1539	Busy boating	89.1356	73.044	94.6712		1539	Busy boating	45.538	26.3274	37.9516	52.7579		1539	Busy boating	72.682	52.181	79.142
1450	Busy boating	99.7942	82.9065	106.11		1450	Busy boating	49.3458	33.1114	44.2935	55.4087		1540	Busy boating	89.0592	72.0739	95.4487		1540	Busy boating	45.7352	27.7873	39.2754	52.9828		1540	Busy boating	72.852	52.616	79.163
1451	Busy boating	99.2884	80.4087	106.489		1451	Busy boating	49.1778	32.3652	44.9886	55.5154		1541	Busy boating	88.8699	73.1307	95.8833		1541	Busy boating	45.5972	24.8677	38.7679	52.1355		1541	Busy boating	72.082	56.593	78.375
1452	Busy boating	99.0038	81.9091	105.424		1452	Busy boating	49.9714	30.9615	44.8554	56.5443		1542	Busy boating	90.2275	75.2742	97.1359		1542	Busy boating	46.7057	28.8451	40.0011	54.2619		1542	Busy boating	72.332	54.851	79.352
1453	Busy boating	99.4542	80.2591	106.221		1453	Busy boating	49.92	31.6913	44.4575	56.4694		1543	Busy boating	92.1343	72.8895	97.6861		1543	Busy boating	48.3944	24.866	39.5328	55.1833		1543	Busy boating	70.585	53.113	76.827
1454	Busy boating	99.9764	87.7125	106.564		1454	Busy boating	49.0766	33.4956	45.248	55.5294		1544	Busy boating	90.4859	71.1775	96.886		1544	Busy boating	46.6815	27.5143	39.3859	53.0667		1544	Busy boating	70.127	59.169	76.204
1455	Busy boating	99.0683	82.0411	106.27		1455	Busy boating	48.5078	32.1095	44.5794	54.6697		1545	Busy boating	90.7008	72.1733	95.7804		1545	Busy boating	46.9396	25.6605	38.9373	52.0805		1545	Busy boating	71.348	57.691	78.054
1456	Busy boating	99.5064	83.6309	106.26		1456	Busy boating	49.1553	33.0561	44.241	54.7608		1546	Busy boating	89.4804	73.2906	94.3124		1546	Busy boating	45.4349	24.8374	37.5311	51.1941		1546	Busy boating	72.075	56.664	79.278
1457	Busy boating	99.067	81.2	104.883		1457	Busy boating	49.2233	32.813	44.0961	54.305		1547	Busy boating	89.3743	72.6746	95.7414		1547	Busy boating	45.5021	24.9807	39.0264	51.8255		1547	Busy boating	72.094	56.785	78.185
1458	Busy boating	99.9024	80.7936	106.964		1458	Busy boating	49.9427	32.1744	44.3377	57.1348		1548	Busy boating	90.0298	68.8721	96.3145		1548	Busy boating	45.8445	27.3503	38.7601	53.2895		1548	Busy boating	72.306	56.261	79.807
1459	Busy boating	99.4173	82.0693	105.276		1459	Busy boating	49.7117	32.3609	44.8988	55.1377		1549	Busy boating	91.2494	73.9735	97.9175		1549	Busy boating	47.5578	25.084	39.5124	55.2147		1549	Busy boating	71.401	54.176	77.985
1460	Busy boating	98.2528	82.9506	104.805		1460	Busy boating	48.5493	32.1735	43.9468	55.0071		1550	Busy boating	90.618	76.9057	97.3801		1550	Busy boating	45.965	29.1036	40.3095	52.3748		1550	Busy boating	72.599	53.304	78.803
1461	Busy boating	99.0997	82.5432	106.142		1461	Busy boating	49.4624	32.9702	44.7998	56.5794		1551	Busy boating	90.9238	76.6991	96.1363		1551	Busy boating	47.1996	29.5909	40.5556	54.0939		1551	Busy boating	72.752	58.305	79.619
1462	Busy boating	99.831	84.3269	106.557		1462	Busy boating	50.1319	33.4376	45.5196	55.8981		1552	Busy boating	91.5318	61.7934	97.2793		1552	Busy boating	47.8248	23.3282	38.8598	52.9016		1552	Busy boating	72.18	54.385	79.832
1463	Busy boating	100.212	84.8443	107.87		1463	Busy boating	49.86	32.3939	44.9875	55.7678		1553	Busy boating	90.5387	68.7626	96.4899		1553	Busy boating	47.0017	27.303	38.9155	53.0777		1553	Busy boating	71.342	54.986	78.385
1464	Busy boating	100.205	82.835	108.045		1464	Busy boating	49.7711	30.2682	43.3034	56.4238		1554	Busy boating	90.6724	75.3609	95.5661		1554	Busy boating	46.9204	25.2241	39.8021	52.5119		1554	Busy boating	72.078	52.69	78.619
1465	Busy boating	99.0218	82.1252	105.299		1465	Busy boating	49.0439	32.0926	44.6279	54.6966		1555	Busy boating	91.3294	70.8219	97.6168		1555	Busy boating	47.3946	24.8698	38.3868	54.0108		1555	Busy boating	72.568	52.953	79.558
1466	Busy boating	98.4018	80.3915	105.948		1466	Busy boating	48.3002	30.8908	44.4501	54.5962		1556	Busy boating	90.5971	70.8747	97.1416		1556	Busy boating	47.0074	25.3068	38.6504	53.9381		1556	Busy boating	70.141	52.761	76.83
1467	Busy boating	98.4621	82.7353	105.273		1467	Busy boating	47.6369	31.3056	43.8762	53.6812		1557	Busy boating	90.1855	72.3048	98.1077		1557	Busy boating	47.0559	27.2449	38.9104	55.8024		1557	Busy boating	70.309	52.887	76.681
1468	Busy boating	98.6796	82.7909	105.722		1468	Busy boating	48.2931	31.6182	43.7677	55.1926		1558	Busy boating	90.8388	71.3866	94.7012		1558	Busy boating	47.7604	24.5858	39.2578	51.755		1558	Busy boating	70.779	55.188	77.587
1469	Busy boating	99.7839	83.1336	105.816		1469	Busy boating	49.6918	29.5288	44.5072	55.3712		1559	Busy boating	89.7605	70.8722	97.1254		1559	Busy boating	46.6249	27.4669	38.9362	53.401		1559	Busy boating	71.329	54.291	78.034
1470	Busy boating	99.3563	83.4621	104.658		1470	Busy boating	49.8068	32.1898	45.1032	56.2917		1560	Busy boating	92.2019	74.7375	97.9924		1560	Busy boating	48.6312	24.5084	39.9253	55.583		1560	Busy boating	71.904	58.043	78.767
1471	Busy boating	99.2152	80.5156	105.651		1471	Busy boating	50.0297	34.5163	45.4366	56.4381		1561	Busy boating	91.9673	73.5083	100.203		1561	Busy boating	48.6037	25.9171	39.945	57.1819		1561	Busy boating	71.912	53.68	77.483
1472	Busy boating	98.9816	84.2065	105.88		1472	Busy boating	49.3832	30.1877	44.4906	55.6536		1562	Busy boating	90.3265	73.6637	95.7796		1562	Busy boating	46.8147	23.8973	37.9994	53.861		1562	Busy boating	69.83	50.342	75.581
1473	Busy boating	98.1377	81.0802	103.624		1473	Busy boating	48.6811	32.6673	44.7703	54.77		1563	Busy boating	89.4862	77.0946	96.4352		1563	Busy boating	45.7891	26.3534	38.172	52.6476		1563	Busy boating	70.001	51.862	76.743
1474	Busy boating	98.4995	81.6793	104.858		1474	Busy boating	48.738	32.1328	43.4006	54.7543		1564	Busy boating	88.9198	74.885	95.2844		1564	Busy boating	44.8333	27.8084	37.8933	50.8643		1564	Busy boating	71.982	59.011	78.772
1475	Busy boating	98.0565	82.6563	104.158		1475	Busy boating	48.7049	31.9826	44.324	54.6308		1565	Busy boating	89.4536	74.6957	95.2275		1565	Busy boating	45.3734	22.947	37.8948	51.3614		1565	Busy boating	72.08	55.902	78.047
1476	Busy boating	99.0842	80.7592	106.794		1476	Busy boating	49.7368	34.3397	44.7309	56.219		1566	Busy boating	89.7812	71.5024	96.9179		1566	Busy boating	45.1627	23.307	38.1491	53.1873		1566	Busy boating	70.719	59.348	75.933
1477	Busy boating	100.121	83.543	106.95		1477	Busy boating	50.4765	33.5365	45.7206	57.6949		1567	Busy boating	90.3303	71.8102	97.1489		1567	Busy boating	46.6057	24.6603	38.4642	53.1034		1567	Busy boating	70.953	55.597	78.065
1478	Busy boating	100.14	81.212	107.597		1478	Busy boating	50.0355	30.4759	44.387	56.5394		1568	Busy boating	89.0637	72.9189	94.5837		1568	Busy boating	45.4854	26.4058	38.6976	51.8259		1568	Busy boating	71.994	50.767	79.601
1479	Busy boating	98.6352	81.1858	105.378		1479	Busy boating	48.95	33.0793	44.056	55.7509		1569	Busy boating	89.4364	71.3248	96.5935		1569	Busy boating	45.4846	25.8065	38.1344	53.6201		1569	Busy boating	70.45	53.191	77.222
1480	Busy boating	98.7796	82.1741	105.757		1480	Busy boating	49.2368	30.9963	44.7807	55.2858		1570	Busy boating	90.1986	70.4524	97.4917		1570	Busy boating	45.9209	24.0474	37.3128	53.7633		1570	Busy boating	68.563	54.89	75.381
1481	Busy boating	99.751	79.5274	106.276		1481	Busy boating	49.356	29.4635	44.6088	55.7741		1571	Busy boating	90.089	73.3171	97.4947		1571	Busy boating	45.7686	25.5535	36.8066	54.2108		1571	Busy boating	70.661	56.594	77.818
1482	Busy boating	99.5737	82.1982	106.644		1482	Busy boating	49.7659	32.4799	44.6721	56.6087		1572	Busy boating	90.6032	73.3007	98.6685		1572	Busy boating	46.3047	23.9246	37.2637	54.5384		1572	Busy boating	70.998	56.918	78.004
1483	Busy boating	99.437	81.1445	105.518		1483	Busy boating	49.8157	33.837	45.9637	55.8446		1573	Busy boating	91.9658	71.5872	96.6732		1573	Busy boating	48.079	24.3275	36.734	53.5704		1573	Busy boating	71.306	60.998	76.695
1484	Busy boating	99.3634	80.7705	106.086		1484	Busy boating	49.7677	32.8556	45.511	56.57		1574	Busy boating	91.0597	75.4892	97.4619		1574	Busy boating	47.1651	26.0467	38.2374	54.6108		1574	Busy boating	71.042	57.805	78.254
1485	Busy boating	98.5764	81.3147	105.246		1485	Busy boating	49.4393	33.1225	45.7695	55.8101		1575	Busy boating	89.7196	74.7063	96.8886		1575	Busy boating	45.6322	26.2513	38.2148	53.5567		1575	Busy boating	70.55	55.055	76.174
1486	Busy boating	99.1325	76.7217	105.71		1486	Busy boating	49.2453	34.0573	44.8515	55.061		1576	Busy boating	90.3508	75.2481	97.255		1576	Busy boating	46.2009	26.4937	38.0516	52.9094		1576	Busy boating	69.56	57.068	75.26
1487	Busy boating	99.1186	79.8311	106.154		1487	Busy boating	49.5936	32.9071	45.5106	55.8819		1577	Busy boating	89.3167	71.2439	96.2684		1577	Busy boating	45.0156	25.4504	39.196	52.2298		1577	Busy boating	69.122	51.65	75.004
1488	Busy boating	99.053	84.6185	105.777		1488	Busy boating	49.714	33.9123	45.2434	56.672		1578	Busy boating	89.648	67.945	95.6324		1578	Busy boating	45.0324	22.1628	38.3174	52.1658		1578	Busy boating	70.163	50.847	75.76
1489	Busy boating	98.8166	83.7422	106.936		1489	Busy boating	48.5105	31.643	43.7548	54.7504		1579	Busy boating	92.4522	79.1563	99.7277		1579	Busy boating	48.486	27.5838	39.5606	55.9315		1579	Busy boating	69.598	53.379	76.429
1490	Busy boating	98.9571	84.6219	106.794		1490	Busy boating	48.6045	30.4333	44.4345	54.9766		1580	Busy boating	92.6739	73.7211	101.542		1580	Busy boating	48.6538	25.5839	38.7318	57.1353		1580	Busy boating	69.89	54.499	75.269
1491	Busy boating	100.009	83.8279	107.737		1491	Busy boating	49.53	33.2102	44.7441	55.6227		1581	Busy boating	90.9701	71.7684	96.2901		1581	Busy boating	46.8013	26.5381	38.4113	53.1469		1581	Busy boating	70.41	56.311	77.106
1492	Busy boating	99.5272	83.0671	106.828		1492	Busy boating	49.2838	32.1858	44.2215	55.8971		1582	Busy boating	91.0327	76.3672	96.9433		1582	Busy boating	46.6578	25.8378	37.6431	53.7042		1582	Busy boating	69.947	55.643	75.971
1493	Busy boating	98.3572	80.927	105.367		1493	Busy boating	48.6162	32.7149	44.7715	54.9142		1583	Busy boating	90.32	69.8277	98.1099		1583	Busy boating	45.7891	21.645	36.6407	52.7632		1583	Busy boating	70.338	56.333	76.038
1494	Busy boating	98.875	79.6459	106.847		1494	Busy boating	48.8813	33.1769	44.8217	54.9786		1584	Busy boating	90.0916	74.1981	96.3683		1584	Busy boating	46.4364	25.4524	38.5838	53.2482		1584	Busy boating	69.209	55.287	75.305
1495	Busy boating	99.1935	81.0541	106.292		1495	Busy boating	49.6392	30.6555	44.4573	56.3967		1585	Busy boating	90.4147	76.2699	97.1913		1585	Busy boating	46.176	24.6245	39.2573	53.7866		1585	Busy boating	69.491	56.147	74.384
1496	Busy boating	99.0024	81.8615	106.005		1496	Busy boating	49.4446	32.3212	44.2099	56.4154		1586	Busy boating	89.7613	75.6031	96.8515		1586	Busy boating	45.1009	27.8231	38.6436	53.5269		1586	Busy boating	70.089	54.262	76.247
1497	Busy boating	98.9179	84.094	105.566		1497	Busy boating	49.3441	31.3385	44.3748	56.0244		1587	Busy boating	89.9655	78.2877	96.6264		1587	Busy boating	45.3132	24.5809	38.1395	52.5475		1587	Busy boating	69.758	54.335	76.867
1498	Busy boating	98.5307	81.5529	105.136		1498	Busy boating	49.2083	33.317	45.1448	55.6284		1588	Busy boating	89.4747	65.9082	95.0599		1588	Busy boating	45.1355	24.5791	36.9451	51.092		1588	Busy boating	68.921	53.754	74.128
1499	Busy boating	99.6263	81.0209	106.246		1499	Busy boating	49.3012	32.6582	44.5489	55.2925		1589	Busy boating	91.4565	73.2199	97.7582		1589	Busy boating	47.2161	25.5007	36.6812	53.4035		1589	Busy boating	69.821	57.061	75.88
1500	Busy boating	100.263	80.6163	106.588		1500	Busy boating	49.9991	31.881	44.8391	56.068		1590	Busy boating	90.1072	75.2153	96.3531		1590	Busy boating	45.4252	25.0429	36.9501	51.2861		1590	Busy boating	68.669	56.808	74.359
1501	Busy boating	99.4948	81.6516	105.919		1501	Busy boating	49.3504	32.945	44.3923	56.2023		1591	Busy boating	89.4381	67.4162	95.8193		1591	Busy boating	44.8979	24.4793	38.1586	53.035		1591	Busy boating	68.762	53.09	75.287
1502	Busy boating	98.8166	85.0382	105.573		1502	Busy boating	49.0065	33.1172	45.275	55.5429		1592	Busy boating	89.3554	69.4425	96.0696		1592	Busy boating	45.2772	21.5792	36.928	52.3168		1592	Busy boating	68.825	51.065	74.492
1503	Busy boating	98.9765	82.5141	106.179		1503	Busy boating	49.4214	32.0413	44.6891	56.2966		1593	Busy boating	89.4848	75.6538	94.5644		1593	Busy boating	46.2157	23.3743	38.2862	51.4747		1593	Busy boating	68.013	50.494	73.586
1504	Busy boating	98.9507	80.971	106.219		1504	Busy boating	49.4399	34.6678	43.8889	55.6615		1594	Busy boating	89.9461	75.2038	97.3155		1594	Busy boating	46.2525	25.8406	38.2436	54.6153		1594	Busy boating	68.37	49.721	73.971
1505	Busy boating	97.8103	78.5493	104.949		1505	Busy boating	48.2242	32.0929	43.8722	54.6574		1595	Busy boating	89.7397	73.3874	97.0296		1595	Busy boating	46.3562	26.4961	37.6076	53.6729		1595	Busy boating	68.766	56.898	75.24
1506	Busy boating	98.9491	82.5114	106.606		1506	Busy boating	49.9424	31.1755	44.7456	57.1052		1596	Busy boating	87.8228	72.6025	94.436		1596	Busy boating	44.7252	26.7915	37.7715	52.8732		1596	Busy boating	68.063	53.84	73.844
1507	Busy boating	100.073	82.6731	107.142		1507	Busy boating	50.0372	32.9029	44.5611	56.9213		1597	Busy boating	88.3733	72.1969	94.6358		1597	Busy boating	44.7334	25.7529	38.0599	51.9722		1597	Busy boating	67.785	52.75	72.984
1508	Busy boating	99.2257	84.0869	106.631		1508	Busy boating	49.2244	31.4718	45.0254	56.333		1598	Busy boating	89.4777	72.1995	96.0278		1598	Busy boating	46.479	21.5673	38.9303	52.7098		1598	Busy boating	68.948	52.163	76.091
1509	Busy boating	99.364	81.3165	106.88		1509	Busy boating	49.5657	31.8014	44.5157	56.2876		1599	Busy boating	90.1111	67.3889	98.224		1599	Busy boating	47.1509	24.0357	38.1795	55.6984		1599	Busy boating	69.656	54.231	75.784
1510	Busy boating	99.2075	83.9377	106.008		1510	Busy boating	50.1397	32.7905	44.984	56.7493		1600	Busy boating	88.7287	71.0525	94.9795		1600	Busy boating	45.4461	26.161	38.3765	51.8845		1600	Busy boating	67.91	56.287	73.849
1511	Busy boating	99.4394	78.9811	106.023		1511	Busy boating	50.7145	32.9974	45.0539	56.6259		1601	Busy boating	90.2902	72.5058	97.2015		1601	Busy boating	47.0279	23.5888	38.9283	54.7879		1601	Busy boating	67.433	50.768	72.964
1512	Busy boating	99.8495	83.9481	105.025		1512	Busy boating	50.4101	34.1867	45.9644	55.8833		1602	Busy boating	88.7109	72.6336	94.3636		1602	Busy boating	45.3465	25.4125	38.1739	52.3966		1602	Busy boating	67.453	51.847	73.822
1513	Busy boating	100.2	82.263	105.814		1513	Busy boating	50.1548	32.781	45.0961	56.6846		1603	Busy boating	88.3579	71.8802	93.8196		1603	Busy boating	45.1634	25.0484	38.5432	51.7972		1603	Busy boating	67.804	51.435	73.443
1514	Busy boating	99.3099	81.8429	106.417		1514	Busy boating	50.1131	33.9047	46.6356	56.1979		1604	Busy boating	89.0824	75.4937	93.2606		1604	Busy boating	45.8151	23.1462	37.8234	51.7021		1604	Busy boating	67.377	56.38	72.277
1515	Busy boating	99.3294	83.0347	104.709		1515	Busy boating	50.1097	34.3672	45.985	56.0496		1605	Busy boating	90.0318	72.0891	97.3124		1605	Busy boating	46.8249	26.33	37.5538	54.5897		1605	Busy boating	67.616	53.594	74.252
1516	Busy boating	99.8105	81.1645	106.752		1516	Busy boating	49.6075	30.5945	44.7506	56.4495		1606	Busy boating	88.8693	72.3097	95.7168		1606	Busy boating	46.381	27.0117	37.6272	53.8047		1606	Busy boating	67.624	55.286	72.283
1517	Busy boating	100.331	82.7202	106.781		1517	Busy boating	50.8793	33.2418	44.7252	58.1168		1607	Busy boating	89.0402	75.2886	96.5763		1607	Busy boating	46.9359	25.5808	38.1721	55.5932		1607	Busy boating	66.795	56.953	71.847
1518	Busy boating	99.5752	82.3542	106.06		1518	Busy boating	50.8719	33.6717	45.3045	58.1171		1608	Busy boating	88.6927	74.019	95.0633		1608	Busy boating	46.6523	24.9967	37.8455	54.0747		1608	Busy boating	67.261	52.765	73.237
1519	Busy boating	98.9797	83.6556	106.835		1519	Busy boating	49.3148	31.5388	44.8449	55.667		1609	Busy boating	88.427	71.0311	94.4156		1609	Busy boating	46.1253	24.8449	38.0353	53.2562		1609	Busy boating	67.338	52.299	73.307
1520	Busy boating	100.026	84.7029	107.376		1520	Busy boating	51.2141	33.0806	45.3758	57.4092		1610	Busy boating	87.6564	69.5646	95.0439		1610	Busy boating	45.1866	23.0226	37.854	53.7671		1610	Busy boating	68.044	53.911	74.025
1521	Busy boating	98.5471	82.7146	105.021		1521	Busy boating	49.4418	31.4407	45.1534	56.2752		1611	Busy boating	87.6987	67.5565	95.1435		1611	Busy boating	45.5129	26.1104	38.1296	53.819		1611	Busy boating	68.058	54.678	75.122
1522	Busy boating	98.8772	82.2702	105.833		1522	Busy boating	49.3781	32.2338	45.1363	55.6271		1612	Busy boating	89.7295	74.2971	96.9034		1612	Busy boating	47.1603	22.992	38.8871	54.2587		1612	Busy boating	66.306	53.062	72.188
1523	Busy boating	98.9387	82.1954	106.104		1523	Busy boating	49.3193	30.4327	44.4898	56.5182		1613	Busy boating	89.9761	69.2432	97.6504		1613	Busy boating	47.606	26.2648	36.625	55.2143		1613	Busy boating	66.117	50.571	71.944
1524	Busy boating	99.2686	83.9868	106.927		1524	Busy boating	49.2008	32.5985	44.3299	56.0141		1614	Busy boating	88.7117	69.7298	97.2977		1614	Busy boating	46.4503	22.5983	37.5971	54.817		1614	Busy boating	66.901	50.679	72.116
1525	Busy boating	99.1839	81.8977	106.672		1525	Busy boating	49.5073	30.6615	44.709	56.3063		1615	Busy boating	89.671	75.5804	98.3534		1615	Busy boating	47.4499	26.9762	38.6795	56.455		1615	Busy boating	67.233	53.849	73.241
1526	Busy boating	100.234	81.2495	107.181		1526	Busy boating	51.0486	31.966	45.0533	57.609		1616	Busy boating	88.952	72.6102	96.7485		1616	Busy boating	46.0144	28.9578	38.6572	54.0852		1616	Busy boating	67.738	53.631	73.174
1527	Busy boating	99.817	75.0897	106.759		1527	Busy boating	50.6212	29.7604	44.6616	56.5192		1617	Busy boating	88.3912	72.6435	95.1373		1617	Busy boating	44.7939	25.7664	37.7643	52.7404		1617	Busy boating	68.232	47.645	74.383
1528	Busy boating	99.6079	81.5177	107.37		1528	Busy boating	49.907	32.714	44.4706	56.391		1618	Busy boating	88.3356	72.1477	95.295		1618	Busy boating	46.1405	28.1543	39.0294	53.2247		1618	Busy boating	67.799	55.357	73.192
1529	Busy boating	98.759	84.8408	106.214		1529	Busy boating	49.3217	31.6894	44.2215	56.1598		1619	Busy boating	89.3387	74.2833	94.618		1619	Busy boating	46.8202	23.6174	38.4769	53.218		1619	Busy boating	67.927	53.805	74.443
1530	Busy boating	97.6003	82.4448	104.605		1530	Busy boating	49.3107	32.0405	44.8294	56.0396		1620	Busy boating	88.6031	75.1179	94.0264		1620	Busy boating	46.0462	27.1541	37.7025	52.1681		1620	Busy boating	68.07	55.26	72.589
1531	Busy boating	97.4423	79.6161	104.515		1531	Busy boating	49.4374	32.6547	44.3744	56.343		1621	Busy boating	89.3152	70.9985	94.9896		1621	Busy boating	46.4126	26.8726	39.5062	53.4874		1621	Busy boating	67.806	54.899	74.247
1532	Busy boating	99.1337	84.0574	106.576		1532	Busy boating	50.025	32.7824	44.8461	56.7726		1622	Busy boating	89.7668	71.9516	95.8254		1622	Busy boating	47.1267	27.2862	39.6335	53.5193		1622	Busy boating	67.544	56.716	72.104
1533	Busy boating	99.8447	80.3649	105.915		1533	Busy boating	50.6731	33.3922	44.7905	56.6281		1623	Busy boating	89.5679	72.4497	96.5858		1623	Busy boating	46.8944	28.5331	39.4404	53.9965		1623	Busy boating	67.124	55.031	71.287
1534	Busy boating	100.201	81.3835	107.835		1534	Busy boating	50.9002	30.2434	44.9109	57.3045		1624	Busy boating	89.6631	72.5681	94.857		1624	Busy boating	46.5177	26.2402	40.6289	53.2049		1624	Busy boating	65.283	55.531	72.164
1535	Busy boating	99.6698	82.1377	106.681		1535	Busy boating	50.7091	32.5948	45.3611	56.7712		1625	Busy boating	90.1173	73.3437	96.2093		1625	Busy boating	47.7469	26.3671	39.7762	54.2131		1625	Busy boating	66.453	49.909	72.237
1536	Busy boating	99.123	79.9802	106.326		1536	Busy boating	50.7006	32.7806	44.8913	57.0084		1626	Busy boating	89.9307	68.2345	96.707		1626	Busy boating	48.0356	25.0682	38.9455	54.2411		1626	Busy boating	67.468	50.423	73.126
1537	Busy boating	99.1189	84.2353	105.727		1537	Busy boating	50.85	33.0838	45.6116	56.5257		1627	Busy boating	91.4218	72.1233	98.2767		1627	Busy boating	49.4326	27.9808	40.1105	57.2672		1627	Busy boating	68.451	52.428	74.482
1538	Busy boating	98.9125	83.0683	105.766		1538	Busy boating	50.3386	32.8196	45.2319	57.0399		1628	Busy boating	90.9222	70.0996	99.0027		1628	Busy boating	48.7505	27.1496	41.1713	56.5402		1628	Busy boating	68.674	56.404	74.133
1539	Busy boating	98.6689	81.7732	105.789		1539	Busy boating	50.2297	33.9123	45.9892	56.0785		1629	Busy boating	90.5511	74.086	97.7855		1629	Busy boating	48.0577	27.6226	40.9986	55.9692		1629	Busy boating	68.191	47.616	74.102
1540	Busy boating	98.334	79.1362	103.884		1540	Busy boating	49.7095	33.284	46.0737	56.0678		1630	Busy boating	90.2413	74.9644	97.715		1630	Busy boating	47.887	29.0781	39.2181	55.8545		1630	Busy boating	68.945	53.895	73.328
1541	Busy boating	98.668	79.5331	105.303		1541	Busy boating	50.0371	32.5711	44.9072	57.2537		1631	Busy boating	91.5041	74.643	98.0577		1631	Busy boating	48.8775	28.901	39.3477	56.1941		1631	Busy boating	69.64	53.19	75.821
1542	Busy boating	98.9479	81.8602	106.111		1542	Busy boating	50.2039	31.9493	45.5845	56.6086		1632	Busy boating	92.4884	77.1778	99.2988		1632	Busy boating	50.5961	27.7397	41.0564	57.8265		1632	Busy boating	69.485	52.852	76.499
1543	Busy boating	98.3672	83.7728	106.18		1543	Busy boating	49.8303	31.9291	44.5756	56.4461		1633	Busy boating	92.1948	70.8629	100.398		1633	Busy boating	50.3634	25.3551	39.9238	59.0412		1633	Busy boating	69.217	56.264	75.662
1544	Busy boating	98.4139	80.1282	103.803		1544	Busy boating	49.7412	30.4105	43.7028	55.4769		1634	Busy boating	91.9529	72.7484	98.6183		1634	Busy boating	49.6347	27.1958	39.3019	56.6715		1634	Busy boating	68.805	55.927	74.618
1545	Busy boating	99.295	80.8947	104.09		1545	Busy boating	50.9649	31.3595	44.5913	56.4305		1635	Busy boating	91.7895	73.7792	98.9552		1635	Busy boating	49.2372	26.8211	39.902	57.056		1635	Busy boating	69.568	55.165	75.355
1546	Busy boating	98.5832	82.8603	105.988		1546	Busy boating	50.2373	32.1486	44.5502	56.1976		1636	Busy boating	91.7127	75.8264	97.4739		1636	Busy boating	49.4077	26.7383	41.037	55.7131		1636	Busy boating	69.595	54.166	74.539
1547	Busy boating	98.2687	83.4924	103.988		1547	Busy boating	49.5917	32.9189	45.2047	55.5865		1637	Busy boating	91.9194	68.9826	99.6756		1637	Busy boating	49.4127	24.987	40.1158	56.6136		1637	Busy boating	69.104	51.561	75.225
1548	Busy boating	98.5746	82.0233	104.341		1548	Busy boating	49.8101	31.8455	44.1604	56.3341		1638	Busy boating	91.9709	77.046	99.2261		1638	Busy boating	49.7117	28.0174	39.4296	56.0505		1638	Busy boating	70.121	50.69	76.087
1549	Busy boating	98.6417	84.7474	103.386		1549	Busy boating	50.5775	32.2257	44.5829	55.1252		1639	Busy boating	92.257	69.9291	98.9775		1639	Busy boating	50.0475	25.0455	41.158	57.9407		1639	Busy boating	69.473	52.632	74.883
1550	Busy boating	98.5248	79.0587	104.498		1550	Busy boating	50.6703	32.4382	45.3878	55.5699		1640	Busy boating	92.6646	72.4003	101.245		1640	Busy boating	50.3123	27.1089	41.6937	58.9296		1640	Busy boating	70.435	56.31	76.344
1551	Busy boating	99.6318	80.7624	106.262		1551	Busy boating	51.3531	31.8959	45.7959	56.6409		1641	Busy boating	93.3781	71.8703	100.621		1641	Busy boating	51.2305	26.775	42.2956	59.1049		1641	Busy boating	70.851	58.957	77.224
1552	Busy boating	99.8179	82.6724	106.125		1552	Busy boating	51.7816	31.7908	45.7871	56.8603		1642	Busy boating	92.1411	73.1033	98.6428		1642	Busy boating	50.3985	28.7536	42.5364	56.3542		1642	Busy boating	71.443	53.015	78.971
1553	Busy boating	98.8475	81.3992	104.423		1553	Busy boating	50.9212	33.3826	45.3033	56.4727		1643	Busy boating	90.2493	75.9636	96.3449		1643	Busy boating	48.1562	26.9574	43.5347	54.268		1643	Busy boating	72.272	54.808	78.245
1554	Busy boating	98.4178	77.303	105.119		1554	Busy boating	50.2494	33.742	45.6051	57.1352		1644	Busy boating	91.0273	74.2818	98.0493		1644	Busy boating	49.2385	24.1095	40.6825	56.9144		1644	Busy boating	70.659	55.549	76.887
1555	Busy boating	98.7072	81.4787	105.452		1555	Busy boating	51.0443	33.5909	45.3284	57.1146		1645	Busy boating	92.732	75.0495	100.906		1645	Busy boating	51.0359	25.939	41.0787	59.8089		1645	Busy boating	70.357	54.415	76.847
1556	Busy boating	98.778	82.5279	105.321		1556	Busy boating	50.8531	31.4327	46.0706	57.3716		1646	Busy boating	92.0092	70.2358	99.8017		1646	Busy boating	49.987	30.165	41.6486	56.7961		1646	Busy boating	70.555	52.068	78.226
1557	Busy boating	99.5576	80.8843	106.72		1557	Busy boating	50.7478	32.9041	45.249	57.4276		1647	Busy boating	92.8037	70.9282	100.569		1647	Busy boating	50.8813	26.359	41.4108	59.1657		1647	Busy boating	69.842	53.045	76.809
1558	Busy boating	98.8634	82.9429	105.284		1558	Busy boating	50.2039	32.9141	45.9601	56.7501		1648	Busy boating	91.9367	74.0312	99.8137		1648	Busy boating	50.165	26.6537	41.2885	56.9641		1648	Busy boating	70.783	53.865	78.1
1559	Busy boating	99.9361	83.9844	107.416		1559	Busy boating	50.7085	32.9661	46.1057	57.2549		1649	Busy boating	91.7902	72.6754	99.3101		1649	Busy boating	50.0529	27.5336	41.566	57.8071		1649	Busy boating	72.17	51.219	78.626
1560	Busy boating	98.8579	81.7036	105.879		1560	Busy boating	50.7175	32.7645	44.604	58.1694		1650	Busy boating	93.7301	72.9336	101.023		1650	Busy boating	51.6411	27.1243	41.1012	59.1121		1650	Busy boating	72.103	54.916	78.467
1561	Busy boating	98.6952	83.1351	104.942		1561	Busy boating	50.698	30.6994	45.1751	57.5992		1651	Busy boating	94.039	71.3868	101.874		1651	Busy boating	51.841	26.7617	40.2415	60.1362		1651	Busy boating	71.302	54.817	77.047
1562	Busy boating	99.7269	83.3216	106.561		1562	Busy boating	51.4722	31.4773	44.9479	58.3779		1652	Busy boating	91.1143	75.9632	98.1301		1652	Busy boating	48.6251	26.1157	39.4405	56.2272		1652	Busy boating	70.03	55.532	76.069
1563	Busy boating	99.2608	82.6218	106.114		1563	Busy boating	50.4588	32.8133	45.6334	57.1096		1653	Busy boating	91.0501	76.0939	97.6492		1653	Busy boating	48.3695	26.2799	40.7006	56.0398		1653	Busy boating	72.297	53.378	78.858
1564	Busy boating	97.4912	83.2579	103.31		1564	Busy boating	49.1771	32.7404	45.6107	54.9344		1654	Busy boating	92.3069	73.9305	99.4072		1654	Busy boating	50.1315	29.8086	41.8857	57.9148		1654	Busy boating	73.598	48.262	80.062
1565	Busy boating	97.6908	80.0885	103.314		1565	Busy boating	49.3065	33.1542	45.0153	55.8917		1655	Busy boating	93.5104	73.427	100.853		1655	Busy boating	51.3432	29.22	40.5926	58.9202		1655	Busy boating	73.61	55.172	81.932
1566	Busy boating	98.7706	84.6591	106.135		1566	Busy boating	50.5047	31.5096	45.481	57.8528		1656	Busy boating	93.8732	74.959	101.398		1656	Busy boating	51.5864	30.993	41.9448	58.9179		1656	Busy boating	72.753	54.623	80.266
1567	Busy boating	99.5332	84.7366	107.07		1567	Busy boating	51.0289	33.231	45.0309	58.1154		1657	Busy boating	92.0108	74.2659	98.5557		1657	Busy boating	50.0604	30.2363	41.0684	57.4172		1657	Busy boating	73.091	54.061	80.513
1568	Busy boating	99.271	84.4774	106.192		1568	Busy boating	50.5289	30.2918	44.6317	57.8511		1658	Busy boating	91.7025	73.2427	99.5189		1658	Busy boating	49.7201	26.5654	41.2025	57.7995		1658	Busy boating	73.393	50.664	80.799
[truncated: 2,423 more rows]

[truncated: 15 more sheets: Table S1A, Table S1B, Table S1C, Table S1D, Table S1E, Table S1F, Table S1G, Table S1H, Table S1I, Table S1J, Table S1K, Table S1L, Lab survival, Time to first clutch, Clutch size and brood size]
